# Supplementary material for: Metabolite Profiling and Association Analysis of Leaf Tipburn in Heat-Tolerant Bunching Onion Varieties
Source: Plants (Basel). 2025 Jan 11;14(2):187. doi: 10.3390/plants14020187 (PMC11768682; doi:10.3390/plants14020187)
Supplement: Supplementary file 1 [file plants-14-00187-s001.zip]

Archive with 6 entries (6 files):
- LT_Figure S.pdf
- LT_Table S1.xlsx
- LT_Table S2.xlsx
- LT_Table S3.xlsx
- LT_Table S4.xlsx
- LT_Table S5.xlsx
