# Supplementary material for: Metabolite Profiling and Association Analysis of Leaf Tipburn in Heat-Tolerant Bunching Onion Varieties
Source: Plants (Basel). 2025 Jan 11;14(2):187. doi: 10.3390/plants14020187 (PMC11768682; doi:10.3390/plants14020187)
Supplement: Supplementary file 1 [file plants-14-00187-s001.zip › LT_Table S1.xlsx]

## Sheet: raw data
Table S1. The quantitative profile of photosynthetic pigment, phenolic compounds, flavonoid compounds, fructan, and tip-burn rate.
Variety	Date of sowing	Date of harvesting	No	Chlorophyll a (mg/100gFW)		Chlorophyll b (mg/100gFW)		Lutein (µg/100gFW)		β-carotene (µg/100gFW)		Violaxanthin (µg/100gFW)		Neoxanthin (µg/100gFW)		Phenolic Compounds (mg/100gFW)		Flavonoid compounds (mg/100gFW)		Fructan (mg/100gFW)		Leaf tipburn rate (%)
				Individual data	Mean ± SE	Individual data	Mean ± SE	Individual data	Mean ± SE	Individual data	Mean ± SE	Individual data	Mean ± SE	Individual data	Mean ± SE	Individual data	Mean ± SE	Individual data	Mean ± SE	Individual data	Mean ± SE	Individual data	Mean ± SE
Natsuhiko	7, May	18, Jul	1	43.86	40.98±6.52 cx	20.58	19.11±3.24 c	5.4	4.98±0.8 c	2.08	1.96±0.26 a	1.85	1.78±0.24 d	3.24	bc	62.39	57.15±2.77 c	25.65	21.6±2.16 b	6.12	6.06±1.22 ab	0.094	0.06±0.02 ab
			2	28.53		12.92		3.43		1.47		1.34		1.57		56.07		20.87		8.14		0.048
			3	50.56		23.84		6.11		2.34		2.16		3.69		52.99		18.29		3.92		0.03
Kaminari			1	50.76	45.76±2.66 bc	23.16	20.53±1.37 bc	6.21	5.48±0.38 bc	2.27	2.12±0.08 a	2.42	2.08±0.22 cd	2.96	2.88±0.24 ab	74.17	70.09±2.11 bc	30.09	29.44±2.34 ab	1.45	3.36±2.13 b	0.023	0.02±0.0 b
			2	44.83		19.89		5.29		2.07		2.16		3.25		67.14		33.13		7.62		0.021
			3	41.68		18.53		4.93		2.01		1.66		2.44		68.95		25.11		1.01		0.029
Nakayamkou			1	53.88	58.23±2.73 abc	25.6	27.43±1.58 abc	6.99	7.41±0.33 ab	2.35	2.65±0.16 a	3.14	3.24±0.37 abc	3.45	4.02±0.34 ab	75.59	68.95±3.32 bc	31.03	27.11±1.97 ab	9.85	8.86±1.08 ab	0.042	0.03±0.01 b
			2	63.26		30.57		8.06		2.88		3.93		3.98		65.49		25.49		10.03		0.014
			3	57.54		26.11		7.18		2.71		2.66		4.64		65.76		24.81		6.69		0.042
Yamakou01			1	66.32	69.31±1.81 a	31.19	32.59±0.84 a	9.25	9.51±0.18 a	2.79	2.94±0.09 a	3.16	3.15±0.01 abc	4.87	4.59±0.73 ab	79.39	83.56±2.22 ab	45.8	43.49±2.95 a	6.25	5.08±1.41 ab	0.137	0.34±0.17 a
			2	72.56		34.1		9.85		3.11		3.14		3.22		84.33		47.04		6.72		0.208
			3	69.05		32.48		9.43		2.92		3.15		5.69		86.96		37.63		2.27		0.688
Yamakou02			1	64.47	56.66±3.91 abc	31.21	27.15±2.09 abc	9.02	7.77±0.64 ab	2.8	2.47±0.17 a	3.44	3.2±0.13 abc	4.33	3.41±0.5 ab	82.31	85.02±1.47 ab	34.2	37.4±1.67 ab	3.28	3.34±0.03 b	0.048	0.03±0.01 b
			2	52.52		24.23		6.89		2.33		3.16		2.59		85.36		39.82		3.38		0.02
			3	53		26		7.4		2.28		3		3.32		87.38		38.18		3.36		0.023
Yamakou03			1	71.86	67.74±2.12 a	37.99	35.44±1.38 a	10.12	9.65±0.27 a	3	2.54±0.44 a	3.99	3.82±0.1 ab	6.04	5.17±0.46 a	87.87	94.91±6.43 a	33.95	38.23±4.58 ab	7.99	11.34±2.56 a	0.024	0.02±0.0 b
			2	66.53		35.06		9.66		2.95		3.83		4.47		89.12		33.36		16.36		0.016
			3	64.82		33.26		9.18		1.66		3.63		5.01		107.74		47.39		9.66		0.021
Yamakou04			1	67.48	58.81±4.42 ab	34.93	29.0±2.98 ab	9.17	7.8±0.69 ab	3.15	2.68±0.24 a	3.85	2.96±0.44 bcd	4.24	3.5±0.43 ab	86.33	75.41±6.58 bc	42.37	37.81±8.69 ab	4.66	3.05±0.82 b	0.027	0.02±0.0 b
			2	56		26.6		7.31		2.51		2.56		2.75		76.31		50.06		1.95		0.017
			3	52.96		25.48		6.93		2.37		2.48		3.5		63.58		21		2.53		0.011
Yamakou05			1	71.51	66.74±2.43 a	35.88	34.58±1.03 a	9.51	9.07±0.23 a	3.16	3.04±0.06 a	3.74	4.36±0.32 a	5.02	4.67±0.18 ab	75.07	77.27±1.19 ab	36.06	39.93±3.42 ab	6.53	8.1±1.84 ab	0.031	0.03±0.01 b
			2	65.14		32.55		8.72		3.01		4.53		4.44		79.15		46.76		11.76		0.012
			3	63.58		35.3		8.97		2.95		4.81		4.55		77.58		36.98		6.01		0.033
Natsuhiko	7, May	22, Aug	1	36.9725	39.14±1.4 d	16.9624	18.32±0.99 d	4.53066	4.8±0.27 d	1.80672	1.9±0.05 bc	1.73516	1.96±0.12 c	2.03411	2.26±0.12 b	89.3202	87.5±0.91 ab	35.1684	32.77±1.29 a	15.5358	11.97±1.78 a	0.292787	0.16±0.13 a
			2	38.6877		17.7511		4.53261		1.91004		2.13083		2.33934		86.6854		32.3793		10.2595		0.0259347
			3	41.7727		20.2319		5.32934		1.98806		2.0136		2.42123		86.5012		30.7586		10.1126		N.D
Kaminari			1	38.8079	44.22±3.73 cd	17.3369	18.38±0.91 d	4.61361	4.91±0.26 d	1.9196	2.13±0.2 bc	1.74845	1.94±0.19 c	2.7153	2.46±0.15 b	89.8037	88.67±5.31 ab	31.8564	33.5±2.96 a	17.7205	17.78±0.79 a	0.017442	0.12±0.11 a
			2	42.4796		17.6191		4.69963		1.94968		2.32157		2.19265		97.2422		39.2349		16.4454		0.00467247
			3	51.3684		20.1901		5.42095		2.53061		1.73638		2.46061		78.9497		29.4008		19.1802		0.344286
Nakayamkou			1	47.414	48.5±1.07 bcd	21.9474	23.16±0.94 cd	5.76591	6.07±0.19 cd	2.26411	2.37±0.09 ab	2.19102	2.31±0.24 bc	2.96804	3.07±0.07 ab	87.7275	84.86±2.58 b	30.6793	36.86±6.6 a	13.3763	13.37±0.01 a	0.0158842	0.01±0.0 a
			2	47.4458		22.5152		6.00723		2.28551		1.96502		3.20764		87.1449		50.0517		13.3843		0.00513536
			3	50.6269		25.0201		6.42823		2.55021		2.78335		3.04189		79.7023		29.8544		13.3362		0.00568839
Yamakou01			1	64.0833	62.93±0.64 a	33.7752	34.1±0.72 a	9.50847	9.92±0.32 a	3.15726	3.1±0.06 a	2.87942	3.45±0.29 a	4.16159	3.89±0.46 a	96.7068	99.82±3.05 ab	40.6412	41.8±3.14 a	14.5417	13.56±1.26 a	0.109028	0.09±0.04 a
			2	62.8402		33.0562		9.68835		2.98261		3.72055		3.00144		105.921		47.7245		15.0889		0.1411
			3	61.8562		35.4772		10.55		3.16015		3.75702		4.51815		96.838		37.0224		11.0624		0.0120651
Yamakou02			1	56.7256	51.79±2.51 bc	29.8663	27.22±1.33 bc	8.68544	7.74±0.47 b	2.58468	2.4±0.09 ab	3.93086	3.51±0.21 a	4.16931	3.75±0.24 a	108.157	103.62±3.33 a	43.2307	39.53±2.2 a	12.7831	15.46±1.36 a	1.23405	0.5±0.37 a
			2	50.1848		25.6969		7.25534		2.31808		3.28306		3.74959		97.132		35.608		17.2454		0.0153324
			3	48.4729		26.1001		7.27786		2.29509		3.31707		3.3322		105.556		39.7534		16.3656		0.260641
Yamakou03			1	57.7963	57.88±0.95 ab	28.4866	29.42±0.48 ab	7.99178	8.05±0.04 b	2.68066	2.46±0.25 ab	2.7276	2.89±0.1 ab	3.62756	3.79±0.1 a	106.488	101.54±4.4 ab	43.4247	35.77±4.2 a	17.0868	13.92±1.8 a	0.00992275	0.01±0.0 a
			2	56.2768		29.7073		8.0497		1.9654		2.88713		3.76688		105.362		28.9467		10.8407		0.0142962
			3	59.5813		30.0583		8.12265		2.74026		3.06505		3.96885		92.7585		34.9366		13.8399		0.0108116
Yamakou04			1	53.2485	54.81±0.8 ab	26.9079	28.67±1.07 b	6.84664	7.41±0.34 bc	1.53792	1.57±0.04 c	2.90091	3.14±0.15 ab	3.38353	3.63±0.18 a	82.7111	92.34±5.43 ab	33.5311	35.71±2.26 a	17.0261	15.84±0.59 a	0.00891343	0.01±0.0 a
			2	55.8851		28.4992		7.36168		1.64447		3.1071		3.54009		101.5		40.2349		15.2402		0.015699
			3	55.2968		30.6126		8.03164		1.51716		3.40329		3.97783		92.8149		33.3562		15.2568		0.00324915
Yamakou05			1	57.2072	52.77±2.74 bc	33.0247	29.98±1.55 ab	9.09781	8.18±0.47 b	2.37556	2.09±0.29 bc	3.9006	3.59±0.16 a	4.29628	3.98±0.16 a	103.214	100.39±1.79 ab	36.4905	36.45±0.57 a	17.7205	18.22±1.59 a	0.0345456	0.03±0.0 a
			2	53.3451		28.9687		7.84103		2.38768		3.48168		3.8993		97.0667		35.4492		15.7494		0.0233493
			3	47.758		27.9557		7.58623		1.51089		3.38967		3.74203		100.886		37.4067		21.1922		0.0216215
Natsuhiko	7, May	18, Sep	1	50.8	52.03±0.94 b	22.52	23.38±0.46 b	6.24	6.52±0.16 d	2.07	2.15±0.06 bc	2.85	3.13±0.18 d	3.57	3.31±0.14 d	85.96	76.84±8.53 b	44.93	35.58±6.71 a	33.6	18.49±7.59 a	0.03	0.03±0.01 a
			2	53.89		24.11		6.81		2.26		3.46		3.3		84.77		39.25		12.15		0.02
			3	51.41		23.51		6.51		2.12		3.08		3.07		59.79		22.57		9.71		0.05
Kaminari			1	57.48	56.89±0.41 b	24.9	25.06±0.38 b	7.07	7.2±0.13 d	2.46	2.54±0.04 ab	3.95	4.04±0.06 cd	3.94	3.87±0.25 cd	98.23	90.66±3.79 ab	50.72	46.0±2.49 a	20.38	23.94±1.82 a	0	0.0±0.0 a
			2	56.1		24.49		7.07		2.58		4.01		4.27		86.64		45.01		25.05		0
			3	57.08		25.79		7.47		2.59		4.16		3.41		87.11		42.28		26.39		0.01
Nakayamkou			1	59.09	59.69±2.36 b	27.23	27.74±1.24 b	7.44	7.82±0.31 d	2.38	2.1±0.38 bc	3.66	3.77±0.12 cd	3.54	3.88±0.44 cd	90.67	90.15±1.06 ab	44.87	44.15±0.38 a	17.68	17.87±1.9 a	0.22	0.12±0.06 a
			2	64.04		30.11		8.43		2.57		4		4.76		88.11		43.57		21.26		0.13
			3	55.93		25.89		7.58		1.34		3.65		3.35		91.68		44.02		14.68		0
Yamakou01			1	75.87	74.4±0.88 a	40.19	41.15±1.42 a	12.45	12.76±0.3 a	3.36	3.32±0.02 a	5.44	5.91±0.36 a	6.82	6.64±0.21 a	100.66	100.86±5.46 a	54.65	52.78±2.57 a	17.29	16.89±1.14 a	0.08	0.18±0.13 a
			2	74.48		43.94		13.37		3.3		6.61		6.87		91.51		47.69		14.74		0.02
			3	72.84		39.33		12.47		3.31		5.68		6.22		110.42		56		18.63		0.44
Yamakou02			1	73.83	72.48±1.65 a	38.74	40.78±1.09 a	11.27	11.87±0.37 ab	1.88	2.0±0.29 bc	5.55	5.63±0.12 ab	6.31	6.47±0.09 ab	90.97	95.59±2.31 ab	52.31	51.17±1.63 a	21.26	23.49±2.67 a	0.05	0.04±0.02 a
			2	69.2		41.16		11.8		1.56		5.86		6.61		98.05		53.24		20.39		0.06
			3	74.4		42.45		12.54		2.56		5.47		6.5		97.74		47.95		28.81		0
Yamakou03			1	71.87	74.11±1.18 a	34.74	37.57±1.45 a	10.32	10.93±0.31 bc	2.27	1.67±0.3 bc	4.01	4.45±0.22 bc	5.67	5.67±0.34 ab	105.54	105.31±3.45 a	45.75	43.84±3.76 a	25.96	20.16±2.95 a	0	0.0±0.0 a
			2	74.58		38.4		11.27		1.41		4.72		5.08		99.21		36.59		16.29		0
			3	75.88		39.56		11.21		1.33		4.61		6.26		111.17		49.19		18.22		0.01
Yamakou04			1	73.44	69.3±3.51 a	37.18	35.0±2.57 a	10.26	9.76±0.74 c	1.55	1.51±0.05 c	4.87	4.71±0.29 abc	6.08	5.07±0.59 bc	102.44	103.34±0.51 a	48.08	46.95±0.64 a	23.19	21.72±0.81 a	0.01	0.01±0.0 a
			2	72.15		37.94		10.72		1.42		5.12		5.08		103.38		46.93		20.39		0
			3	62.32		29.89		8.31		1.57		4.15		4.05		104.19		45.85		21.57		0.01
Yamakou05			1	71.29	70.58±0.4 a	37.31	36.99±0.71 a	10.56	10.61±0.14 bc	1.38	1.38±0.0 c	5.32	5.66±0.4 a	5	4.94±0.1 bc	108.78	104.27±2.9 a	48.99	45.49±5.06 a	23.2	20.23±1.55 a	0.06	0.1±0.06 a
			2	69.89		35.64		10.4		1.38		5.21		4.74		105.17		51.97		19.52		0.22
			3	70.57		38.02		10.88		1.38		6.46		5.07		98.86		35.51		17.96		0.01
Natsuhiko	9, Jun	22, Aug	1	57.1	50.07±4.18 cd	28.93	24.32±2.64 cd	7.38	6.27±0.62 de	2.66	2.3±0.2 a	2.72	2.3±0.26 c	3.56	2.98±0.33 cd	69.01	74.79±4.87 b	31.31	37.08±4.95 ab	6.14	9.97±2.05 a	0.2	0.11±0.04 ab
			2	50.47		24.26		6.2		2.26		2.34		2.97		70.88		33		10.63		0.08
			3	42.65		19.77		5.24		1.97		1.83		2.41		84.48		46.92		13.15		0.06
Kaminari			1	43.58	47.94±2.82 d	20.49	22.26±0.89 d	5.37	5.87±0.25 e	1.67	1.63±0.11 a	2.54	2.71±0.11 abc	2.6	2.66±0.15 d	79.02	78.38±2.44 b	39.22	39.04±0.44 ab	5.33	7.53±1.32 a	0.04	0.02±0.01 ab
			2	47.02		22.94		6.06		1.79		2.92		2.94		82.26		39.7		9.88		0.01
			3	53.22		23.35		6.18		1.43		2.66		2.43		73.87		38.2		7.37		0.01
Nakayamkou			1	51.69	54.46±1.77 bcd	24.66	26.43±1.01 cd	6.66	7.14±0.26 cde	2.37	2.5±0.09 a	2.27	2.49±0.16 bc	3.01	3.46±0.32 bcd	95.95	93.58±4.23 ab	43.48	45.24±5.52 ab	13.08	10.22±2.19 a	0.32	0.22±0.08 a
			2	53.94		26.47		7.19		2.45		2.81		3.29		85.37		36.68		5.92		0.06
			3	57.76		28.17		7.57		2.68		2.39		4.07		99.42		55.56		11.67		0.28
YSG1			1	69.03	70.27±3.55 a	42.17	39.25±1.5 a	11.11	10.32±0.4 a	2.14	2.49±0.48 a	3.73	3.5±0.26 ab	5.86	4.52±0.77 abc	98.18	103.48±2.66 a	51.26	55.54±2.97 a	12.15	9.6±1.86 a	0.05	0.12±0.07 ab
			2	76.94		37.2		9.92		3.43		2.99		3.18		105.78		61.24		10.67		0.25
			3	64.83		38.39		9.92		1.89		3.79		4.53		106.47		54.12		5.99		0.06
Yamakou01			1	64.24	64.06±1.83 abc	39.19	37.54±1.75 ab	10.78	10.47±0.47 a	2.42	2.45±0.25 a	3.95	3.6±0.21 a	5.11	4.8±0.21 ab	72.33	88.54±8.64 ab	28.86	35.47±3.42 b	10.3	11.28±0.58 a	0.07	0.13±0.04 ab
			2	67.14		39.38		11.08		2.9		3.64		4.88		101.81		40.29		12.3		0.21
			3	60.81		34.05		9.55		2.03		3.21		4.4		91.48		37.25		11.24		0.1
Yamakou02			1	56.64	57.9±1.12 abcd	28.01	29.96±1.01 bcd	7.5	8.05±0.28 cd	2.1	2.12±0.31 a	3	3.0±0.25 abc	3.75	4.1±0.21 abcd	83.46	86.73±2.35 ab	30.74	41.16±6.09 ab	8.67	13.18±2.9 a	0.03	0.02±0.01 b
			2	60.13		30.49		8.41		2.67		2.56		4.49		85.44		40.91		12.28		0.01
			3	56.94		31.37		8.25		1.58		3.43		4.06		91.29		51.82		18.58		0.01
Yamakou03			1	62.22	68.45±3.22 ab	34.91	38.08±1.6 a	9.3	10.12±0.41 ab	1.57	2.31±0.4 a	3.53	3.46±0.04 ab	4.44	5.28±0.42 a	90.38	90.94±4.1 ab	49.65	45.12±3.66 ab	14.57	15.68±0.69 a	0.01	0.01±0.0 b
			2	70.13		39.22		10.49		2.93		3.45		5.66		84.13		37.88		16.94		0.01
			3	73		40.1		10.57		2.44		3.41		5.75		98.31		47.83		15.54		0.02
Yamakou04			1	77.72	67.49±5.22 ab	37.84	35.49±2.12 ab	9.62	8.96±0.53 abc	3.55	2.28±0.64 a	3.13	3.44±0.35 ab	4.05	4.19±0.19 abcd	88.18	91.56±1.88 ab	36.28	43.81±3.85 ab	10.22	10.7±0.95 a	0.05	0.05±0.0 ab
			2	60.54		31.26		7.92		1.54		3.04		3.94		91.82		46.2		12.53		0.05
			3	64.22		37.36		9.34		1.75		4.14		4.57		94.68		48.95		9.35		0.05
Yamakou05			1	59.56	59.53±0.33 abcd	31.51	31.64±0.08 abc	8.06	8.21±0.08 bcd	2.04	1.75±0.16 a	3.79	3.6±0.1 a	4.1	3.93±0.1 abcd	88.97	88.37±2.89 ab	46.67	46.54±1.58 ab	11.33	16.57±3.55 a	0	0.01±0.01 b
			2	60.09		31.63		8.26		1.5		3.49		3.77		93.04		49.21		15.05		0.02
			3	58.94		31.78		8.31		1.72		3.52		3.92		83.1		43.73		23.34		0.01
Natsuhiko	9, Jun	18, Sep	1	46.42	47.55±3.41 bc	21.51	22.48±1.52 bc	6.01	6.35±0.43 bc	2.13	2.06±0.13 a	2.99	3.16±0.19 a	2.84	2.94±0.19 bc	70.28	74.25±2.3 b	37.7	36.94±1.72 ab	37.41	23.44±7.0 a	0.08	0.33±0.13 a
			2	53.94		25.46		7.2		2.24		3.54		3.3		74.24		33.66		17.17		0.39
			3	42.3		20.48		5.84		1.81		2.94		2.68		78.24		39.46		15.74		0.52
Kaminari			1	47.47	43.26±6.8 c	21.46	19.76±3.4 c	6.48	5.85±0.9 c	1.95	1.82±0.27 a	3.81	3.21±0.55 a	2.67	2.48±0.44 c	72.16	77.08±4.2 b	29.9	35.5±3.73 b	10.77	13.32±1.28 a	0	0.06±0.06 b
			2	52.36		24.62		6.99		2.21		3.71		3.13		73.65		34.03		14.4		0.17
			3	29.95		13.21		4.08		1.29		2.1		1.64		85.43		42.56		14.8		0
Nakayamkou			1	59.72	64.03±2.63 ab	30.83	32.08±1.8 abc	8.45	8.99±0.44 abc	2.43	2.54±0.13 a	4.11	4.14±0.33 a	4.71	4.43±0.27 ab	78.63	78.61±1.82 b	36.3	38.51±1.47 ab	23.88	23.74±0.47 a	0.09	0.05±0.02 b
			2	68.8		35.63		9.86		2.79		4.73		4.69		75.45		37.95		24.48		0.03
			3	63.58		29.79		8.65		2.4		3.58		3.89		81.76		41.29		22.86		0.03
YSG1			1	67.69	64.07±2.21 ab	37.76	33.59±2.21 ab	10.86	9.8±0.62 a	1.25	1.66±0.29 a	4.81	3.84±0.5 a	4.8	4.77±0.16 ab	102.63	102.54±3.16 a	39.75	40.49±1.09 ab	18.12	15.91±1.79 a	0.02	0.03±0.02 b
			2	60.07		30.24		8.7		2.21		3.17		4.48		107.97		42.64		17.25		0
			3	64.44		32.77		9.85		1.53		3.53		5.04		97.03		39.09		12.37		0.08
Yamakou01			1	75.91	74.23±1.19 a	37.14	38.49±0.7 a	10.63	11.24±0.35 a	3.28	2.61±0.56 a	4.39	4.85±0.28 a	6.16	5.41±0.37 a	94.79	88.81±6.93 ab	49.54	47.83±2.22 a	23.76	23.03±0.55 a	0	0.0±0.0 b
			2	74.85		38.81		11.25		3.05		4.81		5.05		96.65		50.53		21.95		0.01
			3	71.92		39.51		11.85		1.49		5.35		5.03		74.99		43.43		23.38		0
Yamakou02			1	57.6	59.72±2.14 abc	29.73	31.77±1.38 abc	8.57	9.17±0.42 ab	2.75	2.27±0.59 a	3.68	4.18±0.25 a	4.6	4.34±0.19 abc	89.7	83.05±3.63 ab	41.4	37.94±3.94 ab	23.29	24.39±0.72 a	0.03	0.03±0.01 b
			2	57.57		31.2		8.96		1.09		4.41		3.96		82.25		42.35		24.13		0.04
			3	63.99		34.39		9.99		2.96		4.46		4.46		77.2		30.07		25.74		0.02
Yamakou03			1	81.13	69.5±5.82 a	43.3	36.24±3.53 a	11.43	10.1±0.67 a	1.7	1.4±0.15 a	4.69	4.06±0.32 a	5.44	4.51±0.46 ab	97.2	99.47±2.45 a	38.26	36.96±0.84 ab	15.67	18.14±1.29 a	0.01	0.01±0.0 b
			2	64.11		32.64		9.56		1.32		3.76		4.05		104.37		37.23		20.03		0.02
			3	63.25		32.78		9.31		1.19		3.73		4.05		96.83		35.39		18.71		0.01
Yamakou04			1	71.88	69.52±1.9 a	39.23	37.67±2.04 a	10.81	10.44±0.63 a	1.38	1.39±0.06 a	4.9	4.7±0.25 a	6.27	5.31±0.55 a	90.72	92.44±1.29 ab	38.76	39.89±0.88 ab	15	14.74±0.23 a	0.01	0.0±0.0 b
			2	65.77		33.62		9.22		1.29		4.2		4.37		91.63		41.62		14.29		0
			3	70.91		40.15		11.3		1.49		4.99		5.28		94.97		39.3		14.94		0
Yamakou05			1	58.23	60.04±6.05 abc	27.74	30.73±4.68 abc	7.84	8.51±1.03 abc	2.3	1.85±0.31 a	3.53	3.97±0.78 a	3.62	3.92±0.56 abc	88.45	100.49±7.18 a	40.52	45.98±3.69 ab	11.47	18.83±4.14 a	0.02	0.02±0.01 g
			2	50.58		24.53		7.15		1.98		2.89		3.14		113.29		53		19.25		0
			3	71.31		39.91		10.54		1.26		5.48		5		99.74		44.42		25.78		0.03
Natsuhiko	4, Jul	18, Sep	1	40.66	44.59±2.45 e	20.17	22.62±1.3 c	5.41	5.88±0.27 c	2.07	1.7±0.5 a	2.31	3.04±0.39 c	2.49	3.05±0.45 bc	88.49	81.5±3.58 bc	39.71	36.53±1.87 ab	22.65	18.18±2.25 ab	0.05	0.04±0.01 b
			2	44.02		23.08		5.89		0.7		3.64		3.94		76.64		33.25		15.57		0.04
			3	49.1		24.6		6.34		2.32		3.17		2.73		79.36		36.64		16.31		0.03
Kaminari			1	42.13	47.71±6.45 de	20.98	22.87±2.82 c	5.4	5.89±0.77 c	1.11	1.82±0.48 a	2.99	3.38±0.44 bc	2.52	2.93±0.46 c	82.7	81.15±2.34 bc	39.65	35.54±2.52 b	18.93	14.53±2.33 ab	0.22	0.25±0.08 a
			2	40.42		19.21		4.88		1.63		2.9		2.43		84.19		36		11.02		0.14
			3	60.58		28.42		7.4		2.73		4.26		3.84		76.55		30.96		13.65		0.4
Nakayamkou			1	53.34	58.0±4.08 cde	26.7	29.87±2.1 bc	7.11	7.82±0.49 bc	1.48	1.37±0.25 a	3.61	4.0±0.21 abc	3.45	4.27±0.61 abc	85.11	82.22±1.45 bc	42.85	41.04±2.66 ab	20	17.46±1.39 ab	0.03	0.04±0.01 b
			2	54.53		29.09		7.6		0.9		4.32		3.9		80.72		35.8		15.21		0.05
			3	66.13		33.83		8.76		1.73		4.08		5.46		80.82		44.46		17.17		0.04
YSG1			1	75.54	71.89±2.07 abc	42.81	40.58±1.24 a	10.7	10.36±0.2 a	1.46	1.35±0.1 a	5.18	5.12±0.3 a	5.2	5.01±0.19 ab	107.6	106.44±1.33 a	49.06	48.94±0.75 a	14.29	12.92±0.98 b	0.04	0.04±0.0 b
			2	71.75		38.51		10.01		1.43		4.57		4.63		107.94		50.17		13.45		0.04
			3	68.38		40.43		10.37		1.16		5.6		5.21		103.79		47.58		11.01		0.05
Yamakou01			1	81.49	79.25±2.02 a	39.94	39.52±0.3 a	11.1	11.1±0.08 a	1.51	1.47±0.09 a	4.44	4.66±0.12 ab	6.35	5.93±0.43 a	76.37	77.88±4.83 c	29.62	33.5±4.1 b	12.25	16.04±3.28 ab	0.05	0.04±0.01 b
			2	75.21		38.94		10.96		1.31		4.87		5.07		70.38		29.19		22.57		0.03
			3	81.04		39.68		11.25		1.6		4.66		6.36		86.89		41.69		13.3		0.03
Yamakou02			1	71.97	70.4±1.8 abc	39.48	38.76±1.14 a	10.68	10.59±0.16 a	1.45	2.0±0.72 a	5.05	4.86±0.46 ab	5.74	5.43±0.16 a	80.71	84.4±2.04 bc	34.37	39.23±2.57 ab	11.84	14.69±2.54 ab	0.01	0.02±0.0 b
			2	72.42		36.52		10.27		3.43		3.98		5.2		84.74		43.08		19.77		0.02
			3	66.8		40.28		10.81		1.11		5.55		5.36		87.75		40.25		12.47		0.02
Yamakou03			1	77.7	75.1±2.34 ab	39.32	38.58±1.53 ab	10.57	10.24±0.32 a	3.09	2.28±0.44 a	4.43	4.48±0.16 abc	5.02	4.85±0.23 abc	83.64	89.11±2.74 bc	37.92	39.31±1.32 ab	17.59	19.25±0.83 ab	0.02	0.02±0.0 b
			2	70.42		35.64		9.59		2.17		4.23		4.4		92.12		38.07		20.05		0.03
			3	77.18		40.78		10.55		1.58		4.79		5.12		91.57		41.95		20.11		0.02
Yamakou04			1	69.61	62.57±3.99 bcd	39.88	34.65±2.7 ab	10.37	9.04±0.67 ab	1.84	1.28±0.31 a	4.88	4.59±0.28 ab	6.39	5.33±0.6 a	92.17	95.0±3.59 ab	37.1	39.11±1.07 ab	17.12	16.21±0.46 ab	0.07	0.06±0.01 b
			2	62.29		30.88		8.2		1.21		4.03		4.31		102.13		39.47		15.8		0.05
			3	55.8		33.2		8.56		0.79		4.87		5.3		90.69		40.76		15.7		0.06
Yamakou05			1	68.66	70.57±1.52 abc	35.59	37.8±1.11 ab	8.98	9.51±0.27 ab	1.44	1.45±0.08 a	4.41	4.85±0.25 ab	4.48	4.8±0.16 abc	93.72	91.88±3.6 abc	39.39	41.94±4.51 ab	19.62	25.28±4.29 a	0.07	0.06±0.01 b
			2	69.47		38.71		9.73		1.32		5.27		4.96		96.98		50.72		33.69		0.03
			3	73.57		39.1		9.83		1.58		4.88		4.97		84.93		35.72		22.53		0.07
xDifferent small letters (a and b, y and z) refer to significant differences (p<0.05).
