# Supplementary material for: Metabolite Profiling and Association Analysis of Leaf Tipburn in Heat-Tolerant Bunching Onion Varieties
Source: Plants (Basel). 2025 Jan 11;14(2):187. doi: 10.3390/plants14020187 (PMC11768682; doi:10.3390/plants14020187)
Supplement: Supplementary file 1 [file plants-14-00187-s001.zip › LT_Table S2.xlsx]

## Sheet: Sheet1
Table S2. List of normalized primary and secondary metabolites in Japnese bunching onion varieties and breeding lines cultivated in 2019, as determined by liquid chromatography–tandem quadrupole mass spectrometry (LC-QqQ-MS).
Sample name	Date of sowting	Data of harvesting	No.	1-Amino-1-cyclopentanecarboxylic acid	Citric acid,Anhydrous	(-)Shikimic acid	Adenine	Adenosine	cis-Aconitic Acid	Glycine	L-Histidine	L-Methionine	L-Tryptophane	L-Tyrosine	Sucrose	Uracil	D(+)-Galacturonic acid monohydrate	Methylmalonic acid	Pyridoxamine dihydrochloride	3-Methyladenine	L-Carnosine	Pterine	2'-Deoxyadenosine monohydrate	2'-Deoxycytidine	2'-Deoxyguanosine monohydrate	2'-Deoxyinosine	3,4-Dihydroxy-L-phenylalanine	Adonitol	Allantoin	Amantadine hydrochloride	Argininosuccinic acid disodium salt	Benzocaine solution	Cystathionine	Cytidine,cell culture tested	Cytidine-3',5'-cyclicmonophosphate	Diethanolamine	DL-2,3-Diaminopropionic acid monohydrochloride	DL-threo-beta-Methylaspartic acid	Fusaric acid	Glutathione (oxidized form)	Gly-Gly	Guanine	Guanosine	Guanosine-3',5'-cyclic monophosphate	Hypotaurine	Inosine	Inosine-5'-monophosphate	Isoguvacine hydrochloride	L-Asparagine
Natsuhiko	7, May	18, Jul	1	3.18479	0.479967	0.000170274	0.169336	0.000238141	0.0440498	0.190017	3.21461	0.304156	7.97117	3.81982	0.904613	0.000170274	0.0234467	0.125249	0.179947	0.000243754	0.00667256	0.000238141	0.0112879	0.00806825	0.000238141	0.000156678	0.016039	0.0356212	0.00565309	0.00701313	0.0633116	0.00021806	0.00657956	0.229104	0.000238141	0.720659	0.154887	0.145994	0.000217316	0.000156678	0.00325491	0.062596	0.000238141	0.00447704	0.000241832	0.000238141	0.0161853	0.00340983	1.79759
			2	3.08223	0.402137	0.000159502	0.170493	0.000229226	0.0341176	0.132085	2.93185	0.312914	5.82703	3.27594	0.760683	0.000159502	0.0515831	0.159176	0.12385	0.00400708	0.00660074	0.00646418	0.0184756	0.0141527	0.000229226	0.000158526	0.0339962	0.0158864	0.00223303	0.00814743	0.0245501	0.000247023	0.0077203	0.352282	0.000229226	0.627583	0.128726	0.117146	0.00438136	0.000158526	0.000233242	0.0802481	0.000229226	0.000229226	0.00021554	0.0108653	0.0222734	0.00405216	1.51759
			3	3.73306	0.609618	0.00301664	0.184628	0.010787	0.04679	0.185145	3.5692	0.283365	9.03013	4.05772	0.741676	0.00016046	0.0366329	0.136038	0.196556	0.00405207	0.0114763	0.0117808	0.0127332	0.0102164	0.000207044	0.000155936	0.0225019	0.0236357	0.0144735	0.000231787	0.0500197	0.000223539	0.0114161	0.365463	0.000207044	0.663577	0.116468	0.175324	0.000182153	0.000155936	0.00565788	0.0492068	0.000207044	0.000207044	0.000231787	0.00585934	0.00508664	0.0043576	1.99944
Kaminari			1	2.89609	0.477301	0.000185295	0.151761	0.0118423	0.0669656	0.091079	2.36831	0.403292	5.2896	3.25486	1.41141	0.000185295	0.0325749	0.283648	0.174035	0.00549489	0.0299257	0.000250897	0.00945882	0.00658921	0.000250897	0.000195175	0.0722252	0.027294	0.0149348	0.00562568	0.0796009	0.000232019	0.0199294	0.175091	0.00471686	0.512432	0.109916	0.119101	0.000234439	0.000195175	0.000210005	0.0553447	0.00471686	0.000250897	0.000240414	0.000250897	0.00882442	0.00790961	0.831198
			2	2.96291	0.685136	0.00017943	0.193995	0.0306174	0.052896	0.236374	2.74079	0.430551	6.04233	4.05227	1.16558	0.00017943	0.0605936	0.200957	0.14989	0.00023566	0.0050868	0.00433439	0.0196892	0.00023566	0.000230553	0.000158433	0.0302352	0.0213163	0.00678246	0.00429498	0.069268	0.000229706	0.00614745	0.189565	0.000230553	0.729079	0.164791	0.263159	0.000217	0.000158433	0.00021646	0.0369515	0.000230553	0.000230553	0.000228457	0.0109052	0.0100391	0.0140272	0.987683
			3	3.05229	0.493708	0.000168243	0.11669	0.0281064	0.0375854	0.256245	3.44059	0.330401	6.65433	3.88712	1.04606	0.000168243	0.0311753	0.187506	0.172693	0.00415488	0.00783602	0.00857405	0.0228565	0.000221004	0.000229253	0.000157198	0.0423665	0.0135772	0.0079747	0.00676301	0.0476699	0.000232067	0.00889308	0.108292	0.000229253	0.763793	0.120275	0.138117	0.000221445	0.000157198	0.00645725	0.0220341	0.000229253	0.000229253	0.000205563	0.0293902	0.0209954	0.000205563	1.65588
Nakayamkou			1	3.34599	0.613724	0.00284784	0.179112	0.000212098	0.0302356	0.257161	5.61795	0.512552	14.4867	7.51094	0.92791	0.000151481	0.0864046	0.122808	0.145303	0.00658632	0.00716628	0.000212098	0.000212098	0.00848815	0.000212098	0.00425506	0.0279869	0.0287965	0.00716504	0.00570608	0.108921	0.00019064	0.00512498	0.161975	0.000212098	0.917436	0.215944	0.180247	0.00639854	0.000150889	0.00021716	0.0390375	0.000212098	0.000212098	0.000202343	0.000212098	0.00662636	0.000202343	2.19336
			2	2.66797	0.762858	0.0135199	0.150637	0.0166409	0.0477467	0.14807	2.84844	0.390303	5.55818	2.27327	1.18383	0.000167532	0.0541632	0.121551	0.149115	0.00279951	0.00695198	0.00329663	0.00996002	0.00561887	0.000175352	0.000160506	0.015983	0.0151282	0.0175071	0.00370088	0.0448712	0.000196298	0.00871756	0.260851	0.000175352	0.610211	0.132124	0.109787	0.000184033	0.000160506	0.000183915	0.0254735	0.00741741	0.000175352	0.000158836	0.00329663	0.0179089	0.000158836	1.35567
			3	24.5114	2.17042	0.0114043	0.205347	0.0330191	0.179614	0.329163	2.45116	0.413365	6.97343	3.54001	1.01433	0.000150254	0.0577426	1.48486	0.114099	0.00382213	0.075517	0.000196425	0.00463563	0.000205491	0.000196425	0.000153754	0.530166	0.0292845	0.0221324	0.00436975	0.369057	0.000197593	0.00526734	0.371753	0.000196425	0.816493	0.0993402	0.795705	0.00456782	0.000153754	0.0034746	0.0617911	0.0101552	0.0101945	0.000186741	0.0134355	0.0341937	0.00870215	1.22195
Yamakou01			1	3.55553	0.680593	0.000161627	0.209059	0.00649404	0.0340547	0.237644	4.9625	0.610263	11.3323	7.07245	1.14024	0.00226277	0.0185386	0.101901	0.173608	0.00397001	0.00618609	0.00517322	0.0190694	0.00397001	0.000275171	0.000158675	0.0150354	0.0268139	0.0126392	0.000222489	0.0889067	0.000235899	0.0262324	0.212079	0.000275171	0.943539	0.104164	0.197949	0.000264985	0.000158675	0.00599477	0.0300919	0.000275171	0.000275171	0.000222489	0.00910817	0.0120156	0.00841009	2.79858
			2	4.27609	0.614973	0.00597922	0.265801	0.0211291	0.0202787	0.259057	4.26487	0.819312	10.9682	5.79139	1.06459	0.00015818	0.0345782	0.0976588	0.18323	0.00356321	0.000218503	0.00023347	0.00994584	0.00955245	0.00023347	0.000150267	0.0446792	0.0263212	0.0157706	0.0138557	0.103203	0.000253505	0.0228335	0.202067	0.00023347	1.00004	0.117489	0.129114	0.000253197	0.000150267	0.000218503	0.01678	0.00023347	0.00023347	0.000246542	0.00023347	0.00025271	0.000246542	2.13534
			3	4.11288	1.73929	0.000189995	0.275183	0.0174293	0.0400129	0.214972	5.08823	0.815571	14.6572	6.03021	1.67311	0.000189995	0.0326411	0.143998	0.2911	0.0178251	0.0149638	0.000229938	0.00510462	0.00617825	0.000229938	0.000175951	0.0406596	0.037942	0.0334201	0.00857512	0.0857512	0.000218981	0.000204424	0.349739	0.000229938	0.961221	0.131322	0.225993	0.00022603	0.000175951	0.000204424	0.0396994	0.000229938	0.000229938	0.000226855	0.00650724	0.0138593	0.00651074	3.29901
Yamakou02			1	2.77259	0.900635	0.000164921	0.158999	0.00645091	0.0305764	0.120524	3.2969	0.558575	6.83908	3.72362	1.32849	0.000164921	0.00981281	0.125895	0.25803	0.000268262	0.00577653	0.00513886	0.00513886	0.00759181	0.000273344	0.000169601	0.0387638	0.0156675	0.0109508	0.00665413	0.103997	0.000267516	0.000244768	0.204281	0.000273344	0.66528	0.114111	0.106395	0.000249358	0.000169601	0.000244768	0.000268262	0.000273344	0.000273344	0.000235128	0.000273344	0.0229096	0.000235128	1.42869
			2	5.26301	0.85402	0.000173208	0.183339	0.0131108	0.0263276	0.192017	6.18326	0.739392	14.693	5.45254	1.2136	0.000173208	0.00902415	0.136851	0.251206	0.000269418	0.00504955	0.000259619	0.00854146	0.000269418	0.000259619	0.000177544	0.0320069	0.0197111	0.0156234	0.00529467	0.0537783	0.000296921	0.0293304	0.21928	0.000259619	1.08976	0.129167	0.145978	0.000227682	0.000177544	0.000268593	0.0512164	0.000259619	0.000259619	0.000277208	0.00485487	0.000269418	0.00515607	2.19782
			3	3.89075	0.758752	0.00444419	0.222688	0.0184086	0.0743273	0.300356	4.7769	0.581201	11.5005	6.03479	1.25332	0.000188313	0.0232944	0.16167	0.129115	0.0109481	0.0161461	0.000298356	0.00560909	0.00820382	0.000298356	0.000173783	0.0315443	0.0205638	0.0134079	0.0290976	0.0255954	0.0183066	0.0264006	0.328644	0.000298356	0.878585	0.187945	0.251868	0.000314861	0.000173783	0.000277901	0.0604021	0.00841364	0.000298356	0.000291852	0.000298356	0.0136634	0.000291852	2.29808
Yamakou03			1	2.8911	1.12174	0.00256725	0.197669	0.0148874	0.013038	0.0839131	2.38178	0.512347	4.43705	2.53818	1.2515	0.000183375	0.0192911	0.152428	0.191311	0.000288484	0.0150566	0.000285747	0.000285747	0.00542349	0.00400046	0.0032912	0.00816409	0.013093	0.00693158	0.00559441	0.019997	0.0226736	0.007515	0.137232	0.000285747	0.608636	0.135748	0.225234	0.000248348	0.000175064	0.000265548	0.0411378	0.00811521	0.000285747	0.000297575	0.000285747	0.0177994	0.0112781	1.24329
			2	4.30881	1.34533	0.000165418	0.168889	0.012909	0.0369543	0.226137	5.57777	0.698054	13.0826	6.49269	1.07078	0.000165418	0.0290639	0.0892531	0.159086	0.0109649	0.0040989	0.00421336	0.0457642	0.00397186	0.000224115	0.000160354	0.0321129	0.000165418	0.000165418	0.00422828	0.0904718	0.000205103	0.00305237	0.205142	0.000224115	0.92271	0.0694632	0.123963	0.0044628	0.000160354	0.00405529	0.0451905	0.0106006	0.000224115	0.000223719	0.000224115	0.0150212	0.000223719	1.39038
			3	3.42684	1.35675	0.0053425	0.176784	0.0586281	0.0342017	0.167999	3.39158	0.500676	5.86852	4.21108	1.11647	0.000161405	0.0444993	0.118992	0.160703	0.00498581	0.0209876	0.000281595	0.0106724	0.000265203	0.000281595	0.000158361	0.0192007	0.0053425	0.00689199	0.00765141	0.0484743	0.000253563	0.00696307	0.113586	0.0079973	0.81431	0.114731	0.0881184	0.0076168	0.000158361	0.000246045	0.0718965	0.0106443	0.000281595	0.00023116	0.000281595	0.0138171	0.00023116	1.42027
Yamakou04			1	4.59313	1.75632	0.0210442	0.19071	0.0191018	0.0437195	0.205619	5.32872	0.87336	15.0287	7.96035	1.43496	0.000177289	0.0276571	0.0770525	0.173659	0.000223864	0.00457793	0.00761925	0.0471911	0.00523841	0.000268284	0.0001682	0.0287441	0.0429926	0.00670153	0.00458537	0.0899268	0.00023478	0.0160833	0.302686	0.00504373	0.994526	0.205159	0.162561	0.000265788	0.0001682	0.00452949	0.0425789	0.000268284	0.000268284	0.000243902	0.0101948	0.00420864	0.00829268	1.45641
			2	2.9016	1.28975	0.00644648	0.115191	0.0126749	0.029779	0.158947	3.82928	0.577858	10.4091	3.9771	1.18644	0.000169199	0.0442455	0.0925355	0.156168	0.00022415	0.018686	0.0062705	0.00633745	0.0106247	0.00022315	0.000167667	0.030731	0.0361917	0.000169199	0.000209622	0.0273347	0.000236189	0.00658413	0.194136	0.00022315	0.506074	0.126837	0.0985431	0.000225927	0.000167667	0.000231836	0.0287584	0.00022315	0.00022315	0.000209622	0.0296566	0.01383	0.000209622	0.842978
			3	3.51904	1.66187	0.00377195	0.168218	0.0187347	0.02841	0.234556	5.28737	0.754912	13.3401	6.11257	1.264	0.000160508	0.0374145	0.103424	0.13301	0.00946605	0.0137846	0.00534625	0.00429528	0.00870519	0.000228472	0.000143945	0.0307479	0.0351032	0.003788	0.00419633	0.059463	0.000218871	0.00918165	0.177863	0.000228472	0.902345	0.190222	0.217897	0.003453	0.000143945	0.00024226	0.0457638	0.000228472	0.000228472	0.000223209	0.00655715	0.025489	0.000223209	0.849896
Yamakou05			1	3.4963	1.74619	0.00461227	0.133024	0.0163984	0.0169986	0.192751	3.87695	0.443186	7.53091	3.8839	1.61555	0.000162978	0.00865413	0.0960666	0.160813	0.00645792	0.0137225	0.00714301	0.0061848	0.00427496	0.000217775	0.00015425	0.0375424	0.0364256	0.0139346	0.00344259	0.0714521	0.00019974	0.0194659	0.218637	0.000217775	0.913952	0.132754	0.161289	0.00457214	0.00015425	0.00020512	0.0410897	0.000217775	0.000217775	0.000183117	0.00409417	0.017259	0.000183117	0.946156
			2	4.99498	1.32405	0.00337674	0.163099	0.0140078	0.0230934	0.272503	5.67261	0.561063	10.9126	6.1231	1.36563	0.000143082	0.0617828	0.103559	0.134447	0.000227252	0.0195513	0.0049165	0.00398406	0.00640851	0.000211918	0.00288176	0.0334515	0.0176706	0.00812706	0.024844	0.0670626	0.000207512	0.0126908	0.172075	0.00396287	0.926554	0.152001	0.173485	0.00574118	0.000153285	0.00020602	0.0215889	0.000211918	0.000211918	0.000201329	0.0231415	0.0388828	0.00378498	1.30118
			3	2.88425	1.31081	0.00398218	0.11157	0.00741766	0.0457613	0.167701	3.57129	0.461398	8.26447	5.59427	1.50645	0.000168737	0.0261373	0.105908	0.141723	0.00020566	0.0151982	0.000261185	0.0285214	0.00582017	0.00491028	0.00016088	0.011702	0.0256817	0.00477524	0.00789562	0.0916269	0.000209139	0.00020024	0.146923	0.000261185	0.624029	0.132419	0.161263	0.000215987	0.00016088	0.00020024	0.0405355	0.000261185	0.000261185	0.000209433	0.000261185	0.0371422	0.000209433	0.834962
Natsuhiko	7, May	22, Aug	1	5.29504	1.84841	0.00599562	0.163844	0.00703946	0.0218451	0.598025	5.4152	0.444654	6.64408	5.41201	1.1319	0.000181136	0.0266814	0.164494	0.155956	0.00479494	0.0270675	0.000247868	0.021168	0.00479494	0.000247868	0.000171098	0.0174454	0.0327314	0.00599562	0.00934996	0.0621352	0.0143491	0.0175938	0.292593	0.00584969	1.17105	0.163806	0.201148	0.000222484	0.00321664	0.000237434	0.0521067	0.000247868	0.000247868	0.000247353	0.0141037	0.0120894	0.000247353	3.04993
			2	6.1933	1.0213	0.000171662	0.210517	0.00661311	0.0284787	0.810824	6.13983	0.418035	6.15379	6.41127	1.34683	0.000171662	0.0505888	0.131738	0.211488	0.00608506	0.0049879	0.000232856	0.0221213	0.000215782	0.000232856	0.000162419	0.0276849	0.031809	0.0073128	0.00936371	0.14896	0.000254576	0.000214073	0.287573	0.000232856	1.62154	0.237386	0.261104	0.000227485	0.00305348	0.00601546	0.0551971	0.00875538	0.000232856	0.000220323	0.000232856	0.0174136	0.000220323	6.24317
			3	5.60477	0.881083	0.000163752	0.190725	0.043577	0.0404958	0.581747	6.6799	0.300765	8.24797	5.4346	1.0579	0.000163752	0.0194373	0.140939	0.200541	0.00453876	0.000236742	0.000229474	0.00433705	0.000241423	0.000229474	0.000151874	0.0206176	0.0108731	0.0147704	0.005228	0.0785987	0.00022007	0.000236742	0.296516	0.000229474	1.59804	0.252533	0.23278	0.00022735	0.000151874	0.000236742	0.042225	0.000229474	0.000229474	0.000223419	0.0086741	0.0137129	0.01059	4.46304
Kaminari			1	5.91172	2.29677	0.000161818	0.221614	0.0142606	0.0338684	1.17388	7.94827	0.495947	9.02609	9.48229	1.13261	0.000161818	0.0854397	0.168794	0.192224	0.00834706	0.00940035	0.000251509	0.0190392	0.00720483	0.000251509	0.000139638	0.0696321	0.0253568	0.012282	0.00814546	0.176922	0.000213744	0.0047505	0.159956	0.000251509	1.89772	0.29131	0.289819	0.00704883	0.00196889	0.000201292	0.0553322	0.00711771	0.000251509	0.00021492	0.0190644	0.00727073	0.00021492	4.73262
			2	5.73175	0.88906	0.000175399	0.15491	0.000273785	0.0476032	1.07572	7.84176	0.433238	9.04557	7.47855	1.03169	0.000175399	0.0608633	0.166425	0.130379	0.000260485	0.0113621	0.0103217	0.0116906	0.00489711	0.000273785	0.00310118	0.0431883	0.0258187	0.00496378	0.00581653	0.0870262	0.00023411	0.000266716	0.21193	0.000273785	1.9458	0.315552	0.278479	0.000260845	0.000164957	0.00877497	0.0172962	0.00900753	0.000273785	0.000246463	0.000273785	0.00489711	0.000246463	3.955
			3	6.81684	1.09614	0.000154438	0.188676	0.000216633	0.06264	1.07094	5.74873	0.43787	5.3246	5.76625	1.12585	0.000154438	0.0624546	0.413207	0.189473	0.000217846	0.0100974	0.000216633	0.0040727	0.000217846	0.000216633	0.00287779	0.0539604	0.0242158	0.00875662	0.000216169	0.169693	0.000196221	0.0112115	0.109816	0.000216633	1.90012	0.265164	0.287808	0.000214721	0.000153074	0.00445614	0.0331344	0.000216633	0.000216633	0.000216169	0.00714889	0.0248344	0.00406399	4.6025
Nakayamkou			1	4.42816	0.995178	0.00820483	0.198375	0.016352	0.0174157	1.05507	6.2878	0.520211	6.08084	5.61256	1.4696	0.000173464	0.0808514	0.117782	0.243853	0.0146347	0.0151086	0.00360395	0.0145692	0.00602071	0.000191699	0.000164317	0.0232668	0.0321601	0.00490902	0.00346518	0.158753	0.000187189	0.00708568	0.18472	0.000191699	1.58476	0.226592	0.224352	0.000207784	0.00308916	0.00708568	0.0249896	0.000191699	0.000191699	0.000184318	0.00452411	0.00340932	0.00346518	3.91567
			2	6.08135	0.883552	0.00290617	0.252103	0.0121353	0.0294018	1.24353	7.77065	0.358482	9.12175	5.92116	1.12934	0.000154583	0.136822	0.085066	0.298462	0.00530211	0.00714769	0.00520345	0.0261827	0.00442155	0.000183867	0.000154133	0.0818548	0.0161694	0.0110063	0.00433416	0.167786	0.0168596	0.00443909	0.237208	0.000183867	1.99897	0.229178	0.235886	0.000190324	0.000154133	0.000188097	0.0400375	0.000183867	0.000183867	0.000186015	0.00433927	0.024918	0.000186015	5.6856
			3	4.89209	0.786212	0.00017538	0.190205	0.0149368	0.0524913	1.12819	6.61294	0.384659	7.233	5.03835	1.29783	0.00329715	0.0909171	0.110635	0.259708	0.00454069	0.00995161	0.00415157	0.0145415	0.00271665	0.00021966	0.000180216	0.0259246	0.0316737	0.0216594	0.021581	0.17202	0.000207434	0.0209762	0.247545	0.00021966	1.72706	0.20223	0.164834	0.000252442	0.000180216	0.000210393	0.0405946	0.00021966	0.00021966	0.00021646	0.0124986	0.00919781	0.00021646	5.69436
Yamakou01			1	7.92823	0.675841	0.0114979	0.356822	0.0257985	0.0434013	1.33003	8.99031	1.12606	6.64142	5.22154	1.35787	0.000186352	0.0327606	0.180605	0.254928	0.000303601	0.00818554	0.00034125	0.0128993	0.000303601	0.00034125	0.00017651	0.0419273	0.0229958	0.0318661	0.0305513	0.342194	0.000353033	0.0123654	0.229735	0.00034125	2.7057	0.261212	0.354647	0.00441384	0.00017651	0.000290267	0.0635133	0.00034125	0.00034125	0.000322612	0.0260033	0.0187322	0.000322612	11.8163
			2	8.11528	1.44185	0.000188111	0.287511	0.0312409	0.054778	1.20446	9.27852	0.686872	6.0104	4.70895	1.55237	0.000188111	0.034857	0.144239	0.396582	0.000233312	0.0109464	0.000242742	0.0161181	0.000233312	0.000242742	0.000162596	0.0579548	0.0267494	0.0384312	0.00514647	0.358689	0.000246033	0.00494894	0.277082	0.000242742	2.39294	0.256506	0.237541	0.000227998	0.000162596	0.000209701	0.0556217	0.0183756	0.000242742	0.000217151	0.0124769	0.00993911	0.0060585	12.4653
			3	7.53361	0.918585	0.000158828	0.202423	0.017285	0.0362447	1.20517	11.9659	0.656425	7.00093	5.16297	1.18095	0.000158828	0.0354664	0.0969752	0.458386	0.00736776	0.00665929	0.000269237	0.022939	0.000223944	0.000269237	0.000166196	0.0340395	0.0249837	0.0468385	0.00541999	0.34976	0.000238886	0.0156246	0.195078	0.000269237	2.44648	0.287832	0.33774	0.00414243	0.00232674	0.00442384	0.0596363	0.0358354	0.000269237	0.00426343	0.00761941	0.0297846	0.000226778	14.7329
Yamakou02			1	8.32666	1.19483	0.000157704	0.282714	0.0276757	0.0501814	1.08692	10.8411	0.834636	12.6347	7.87164	1.3602	0.000157704	0.0254219	0.114354	0.278732	0.0084918	0.0165329	0.000224095	0.0106221	0.000225846	0.000224095	0.00014761	0.0628529	0.0269674	0.0224728	0.0165643	0.291225	0.000213867	0.00410051	0.296716	0.00421298	2.17839	0.346754	0.298786	0.000221048	0.00014761	0.000218112	0.0474954	0.000224095	0.000224095	0.000232645	0.0116529	0.0246849	0.00328029	8.46888
			2	7.34327	1.20857	0.000165049	0.232265	0.0230977	0.0282564	1.1118	11.9776	0.789213	11.3267	6.25354	1.39882	0.000165049	0.0330098	0.102089	0.204422	0.010189	0.00861348	0.00458056	0.0311624	0.00676872	0.000243647	0.000172536	0.0506577	0.0329603	0.0070311	0.00552172	0.14994	0.000217151	0.000253338	0.291461	0.000243647	2.31176	0.27249	0.28265	0.00720248	0.000172536	0.000253338	0.0739536	0.000243647	0.000243647	0.00445529	0.000243647	0.00334848	0.000236984	7.52722
			3	5.98928	0.714485	0.000148181	0.254705	0.000242213	0.0281692	0.96678	8.58697	0.684757	8.81981	6.50133	1.19034	0.000148181	0.027458	0.0865765	0.295672	0.00316713	0.000221464	0.0045536	0.0368164	0.000226224	0.000242213	0.00014664	0.0247715	0.0338149	0.0140772	0.0066153	0.0934613	0.000220799	0.000221464	0.287621	0.000242213	1.74618	0.271936	0.286999	0.000253723	0.00275684	0.000221464	0.0699258	0.00680618	0.000242213	0.000201686	0.000242213	0.0149986	0.00471946	5.8091
Yamakou03			1	4.31817	1.27709	0.010049	0.162669	0.0114593	0.0303262	0.710209	5.9655	0.557507	7.02026	5.52252	1.25116	0.000162869	0.0329321	0.0797458	0.199296	0.000196437	0.010789	0.0042077	0.00734109	0.000196437	0.00635631	0.00286494	0.0355943	0.0232251	0.0216616	0.00022413	0.179169	0.000212125	0.011783	0.160803	0.000223814	1.34359	0.212839	0.275366	0.00662746	0.00288018	0.000207082	0.0289351	0.000223814	0.000223814	0.00022413	0.011795	0.0158524	0.00423605	5.54135
			2	4.54435	0.811735	0.0137859	0.129053	0.000248571	0.0479757	0.886271	5.79507	0.568635	5.26071	4.17228	1.07267	0.000152837	0.0435281	0.0739853	0.14998	0.0102758	0.0143513	0.000248571	0.0188665	0.00455625	0.000248571	0.000143521	0.0415879	0.0144737	0.0043253	0.0270939	0.178834	0.0299005	0.0193995	0.126242	0.00467313	1.83954	0.270127	0.260401	0.000240541	0.000143521	0.00024039	0.0414667	0.000248571	0.000248571	0.000237874	0.000248571	0.00804614	0.000237874	4.4404
			3	4.88639	1.34083	0.00500469	0.130773	0.00743167	0.0259004	0.932397	5.48618	0.478352	5.24396	4.06698	1.27748	0.0035683	0.0628685	0.0962905	0.201846	0.000232899	0.000230256	0.0045959	0.0162323	0.00437851	0.000244463	0.000154435	0.0154645	0.0222716	0.0222565	0.00316683	0.151738	0.0197942	0.030601	0.16629	0.000244463	1.81801	0.229012	0.232212	0.00021357	0.00293427	0.000230256	0.0255025	0.000244463	0.0045959	0.000224598	0.0045959	0.0309756	0.00635612	4.30288
Yamakou04			1	6.06963	0.928044	0.0227852	0.199201	0.0223949	0.0509251	0.637443	4.23003	0.360069	3.67655	2.02302	1.29207	0.000184645	0.0359688	0.130158	0.13651	0.0112477	0.011448	0.00816843	0.0258708	0.00447055	0.000248281	0.000159997	0.0101301	0.0456258	0.000184645	0.000256358	0.080163	0.000231241	0.00504035	0.174447	0.000248281	2.09301	0.261803	0.172093	0.000302517	0.00377594	0.000268104	0.0565001	0.000248281	0.000248281	0.0109208	0.00466768	0.0248496	0.0133562	6.35744
			2	6.38968	1.12245	0.011478	0.219994	0.0205643	0.0411063	1.17146	7.95788	0.595098	10.5174	6.1243	1.18519	0.000172861	0.0513051	0.116728	0.232637	0.0122326	0.0131281	0.00453766	0.0194782	0.00404171	0.000241365	0.00661417	0.020402	0.0196889	0.0164045	0.0103406	0.178962	0.000234681	0.00606242	0.2548	0.000241365	2.12287	0.280878	0.288364	0.000228734	0.00330709	0.00401315	0.0402021	0.000241365	0.000241365	0.00026651	0.00965461	0.00814791	0.00501039	6.25979
			3	5.9797	1.26237	0.00978369	0.203271	0.0162435	0.0370198	1.20517	5.9566	0.545475	4.27671	4.61794	1.26093	0.000171945	0.0449465	0.150919	0.18788	0.0058919	0.0217269	0.000246488	0.012842	0.00469355	0.000246488	0.000166467	0.0177256	0.0351456	0.0105746	0.0002242	0.145102	0.000251288	0.00478859	0.24359	0.000246488	2.36271	0.259297	0.258144	0.00506193	0.000166467	0.000254712	0.0273374	0.00345083	0.000246488	0.0002242	0.000246488	0.0153789	0.00522386	8.1583
Yamakou05			1	4.30077	1.09785	0.00439649	0.154218	0.031648	0.0294286	0.764961	8.00866	0.488723	9.95812	7.24505	1.25531	0.000154806	0.0469217	0.149375	0.197002	0.00468952	0.0236575	0.0043303	0.0273638	0.00373572	0.000230335	0.000156201	0.0359861	0.0316423	0.0272304	0.00555817	0.130323	0.000177032	0.00377005	0.276463	0.000230335	1.5138	0.293405	0.249472	0.000229474	0.000156201	0.000199473	0.0330651	0.0043303	0.000230335	0.00553859	0.00870667	0.0349528	0.00739784	3.10369
			2	3.66139	1.4369	0.0102879	0.140667	0.00784006	0.0802158	0.576089	5.44817	0.444733	5.38344	3.49322	1.40677	0.000167012	0.050638	0.223118	0.193094	0.00886621	0.00593485	0.000201544	0.022976	0.000209109	0.000201544	0.000147419	0.0734181	0.0238159	0.0142628	0.000209793	0.136303	0.000216915	0.000215031	0.274748	0.000201544	1.37712	0.201763	0.25622	0.00023218	0.000147419	0.000215031	0.037765	0.000201544	0.000201544	0.000209793	0.00761836	0.0327883	0.0118953	3.02256
			3	3.87506	1.11091	0.000156394	0.160867	0.00572991	0.0336717	0.79382	5.99898	0.438863	5.44221	5.95801	1.58867	0.000156394	0.0669523	0.105637	0.193316	0.0169393	0.0201245	0.00380644	0.0115206	0.00439445	0.00285483	0.00290787	0.0418224	0.0208004	0.00294021	0.00520785	0.0914779	0.0122387	0.009137	0.236023	0.00020247	1.42591	0.172446	0.187446	0.000191872	0.000153856	0.000192764	0.0392871	0.00020247	0.00020247	0.00345963	0.0047783	0.00443201	0.00603596	4.34686
Natsuhiko	7, May	18, Sep	1	5.55857	1.4741	0.000189459	0.205186	0.028239	0.0594521	1.43103	6.87687	0.453861	13.469	4.56085	1.07396	0.000189459	0.0298776	0.35459	0.322937	0.000281849	0.0092775	0.000297566	0.0225853	0.0106539	0.00559424	0.000185271	0.0927001	0.0396158	0.00447122	0.000296191	0.107606	0.000247372	0.00349153	0.415953	0.000297566	2.16557	0.189865	0.399354	0.000271643	0.000185271	0.000249395	0.042841	0.000297566	0.000297566	0.000296191	0.00842111	0.042841	0.0134767	5.08125
			2	9.11791	1.44698	0.00519829	0.261852	0.020595	0.0471703	1.57724	12.1584	0.881772	12.9437	6.65046	0.937694	0.000183685	0.0372513	0.149811	0.314519	0.0139329	0.0107371	0.00027242	0.0111965	0.0101477	0.00027242	0.000169259	0.0199195	0.0192869	0.0288018	0.00668484	0.233495	0.0108161	0.0134712	0.380752	0.00027242	2.97391	0.245329	0.327486	0.0038609	0.000169259	0.000284803	0.0396242	0.00027242	0.00027242	0.000237051	0.00027242	0.00504698	0.000237051	11.1849
			3	6.89764	0.996938	0.00401463	0.33092	0.0283651	0.0420515	0.922187	8.14888	0.565912	12.3435	7.98195	1.3531	0.00481415	0.0525814	0.185764	0.20798	0.000206296	0.00632247	0.000234423	0.0223405	0.000206296	0.000234423	0.000165418	0.000206296	0.0194097	0.0347708	0.00437657	0.17753	0.000212513	0.0105672	0.472459	0.000234423	2.45551	0.428967	0.299283	0.000206864	0.000165418	0.000223409	0.0470768	0.000234423	0.000234423	0.000232796	0.0155657	0.00878822	0.000232796	7.95165
Kaminari			1	8.70175	2.09841	0.00270453	0.267999	0.00746443	0.0499331	0.913189	11.7045	0.646931	17.8309	10.9558	1.00714	0.000143858	0.0281674	0.266036	0.220126	0.00569142	0.0192279	0.000194894	0.0166634	0.00020111	0.000194894	0.000134675	0.138002	0.0252902	0.0136377	0.00432675	0.269577	0.000205482	0.00696851	0.288372	0.000194894	2.6164	0.33742	0.379324	0.00444821	0.00253188	0.000184352	0.0842048	0.000194894	0.000194894	0.000185698	0.0129215	0.00951251	0.000185698	7.18828
			2	6.87441	1.4796	0.0024266	0.311629	0.000237006	0.0643048	0.726118	7.60571	0.662375	13.2482	8.52127	1.15093	0.0032239	0.0704753	0.250697	0.203279	0.00463508	0.0122781	0.000237006	0.0100965	0.00811752	0.000237006	0.00308409	0.066338	0.0255486	0.0123236	0.00485176	0.197477	0.000238869	0.014311	0.329213	0.000237006	2.63367	0.297029	0.298765	0.000220109	0.00308409	0.00020128	0.0816412	0.0077975	0.000237006	0.000206458	0.00895883	0.0279576	0.000206458	6.76166
			3	5.95643	1.66561	0.000175374	0.237871	0.0813179	0.0525245	0.671294	6.03335	0.599699	6.46023	5.1369	1.57398	0.000175374	0.0353203	0.187532	0.165371	0.00913417	0.0062317	0.000263165	0.000263165	0.00449535	0.000263165	0.000166992	0.0412233	0.040073	0.0124691	0.00393792	0.0699399	0.00021389	0.00734055	0.342627	0.000263165	1.83576	0.455447	0.341949	0.0042308	0.00389092	0.00416925	0.0796012	0.00502645	0.000263165	0.000209464	0.0186584	0.0147534	0.0109131	3.99854
Nakayamkou			1	4.57948	1.78454	0.00957212	0.163979	0.000224866	0.0392349	0.465033	4.77846	0.407905	9.04892	5.17526	1.18055	0.00015514	0.0883211	0.0900904	0.189803	0.000212739	0.00970874	0.000224866	0.0181467	0.0079777	0.000224866	0.000154212	0.0408033	0.0316951	0.00437494	0.0102203	0.0727805	0.000230282	0.00465704	0.174042	0.000224866	1.21967	0.135153	0.218853	0.000218866	0.000154212	0.000197332	0.0373995	0.000224866	0.000224866	0.000196545	0.00744305	0.0181679	0.00369504	2.81386
			2	3.5633	2.74572	0.000160228	0.183072	0.0284487	0.036516	0.503796	4.3835	0.261464	6.6684	4.04767	1.13409	0.000160228	0.0549262	0.0758884	0.181995	0.0117484	0.0109023	0.00019978	0.0170612	0.00481933	0.00019978	0.000146361	0.0883405	0.0350099	0.0106231	0.000196773	0.11283	0.000198413	0.00326374	0.252053	0.00019978	1.39144	0.115643	0.184298	0.000209126	0.000146361	0.000231471	0.0650092	0.00019978	0.00019978	0.000196773	0.00679253	0.0216353	0.000196773	3.70867
			3	5.71243	1.5301	0.00015675	0.425479	0.098504	0.0289987	1.23082	11.5238	0.668264	16.7693	7.38863	0.888912	0.00015675	0.0819957	0.0856983	0.291121	0.000185007	0.0100952	0.000198677	0.000198677	0.000185007	0.00373512	0.000151357	0.0380189	0.0290614	0.028309	0.00900698	0.273403	0.000189075	0.0294732	0.514597	0.000198677	3.04514	0.434517	0.321023	0.000214087	0.000151357	0.00365514	0.101217	0.000198677	0.000198677	0.00326264	0.00560269	0.0150596	0.000173545	9.37772
Yamakou01			1	10.9169	1.56846	0.000163543	0.255104	0.00663732	0.0380728	1.09268	11.8318	1.01101	10.8838	5.97977	1.31165	0.000163543	0.0256435	0.13451	0.381978	0.00574965	0.0043658	0.000230463	0.0163859	0.000243629	0.000230463	0.000164357	0.060152	0.0411965	0.0575344	0.0131136	0.403024	0.000222886	0.0131438	0.50346	0.000230463	3.07854	0.253147	0.348011	0.00599589	0.00308992	0.00548047	0.0603957	0.000230463	0.000230463	0.0040087	0.0228619	0.0416849	0.000213229	18.3316
			2	9.62745	1.36575	0.000175976	0.334597	0.0623623	0.0401401	1.12954	10.3665	0.764388	14.4138	4.64584	1.40198	0.000175976	0.0261148	0.0883952	0.310822	0.00451023	0.000238914	0.000253299	0.0240634	0.0056138	0.000253299	0.000172076	0.0208718	0.0426741	0.053567	0.00561595	0.234118	0.000239682	0.0113245	0.503755	0.000253299	2.92914	0.228545	0.490244	0.00416445	0.000172076	0.000238914	0.11302	0.00947339	0.000253299	0.000239998	0.000253299	0.0170813	0.000239998	17.9461
			3	6.00882	1.76841	0.000160511	0.142059	0.0536186	0.0511549	0.95264	6.24045	0.418353	7.90774	4.57253	1.30626	0.000160511	0.0253126	0.118506	0.241908	0.0248258	0.024903	0.000314663	0.0104154	0.00447055	0.000314663	0.00223685	0.0067296	0.0427441	0.0450394	0.00876581	0.277646	0.000247402	0.000210864	0.311321	0.000314663	1.79295	0.111315	0.356817	0.000267881	0.00298247	0.00596744	0.0407343	0.00591567	0.000314663	0.000232515	0.0118628	0.0180724	0.000232515	8.39212
Yamakou02			1	5.08121	2.43832	0.00346148	0.19454	0.00426254	0.0257557	0.488242	7.10621	0.592452	12.2524	3.59378	1.02592	0.000146673	0.016574	0.10704	0.386824	0.00813574	0.0041513	0.000229169	0.0195939	0.000217533	0.000229169	0.000149979	0.0408527	0.0251984	0.0229983	0.000251446	0.12082	0.0173272	0.00834677	0.380074	0.00430837	1.33411	0.142867	0.425094	0.00544126	0.000149979	0.0041513	0.0693278	0.000229169	0.000229169	0.00352024	0.00648547	0.0486187	0.00950465	3.9349
			2	7.17365	1.27022	0.00308536	0.256352	0.000252379	0.0271316	0.710251	8.63626	0.805608	10.6294	4.43084	1.51323	0.000163247	0.026397	0.107115	0.265946	0.00287805	0.000222405	0.000252379	0.0143603	0.000205575	0.000252379	0.000152912	0.0288011	0.0302496	0.0535776	0.0107271	0.255674	0.000212125	0.00631631	0.296563	0.000252379	2.06212	0.238129	0.324356	0.000225261	0.00287475	0.000222405	0.0730409	0.0130985	0.000252379	0.000206688	0.011887	0.0136502	0.000206688	10.1336
			3	5.40419	1.81432	0.00016271	0.257772	0.000267781	0.0224703	0.751968	8.10774	0.785373	11.2552	5.42374	1.27622	0.00016271	0.0162059	0.12875	0.2709	0.00597747	0.02619	0.00760497	0.00889032	0.010831	0.000267781	0.000165	0.0370399	0.00929075	0.0123497	0.000283575	0.253034	0.000261636	0.0301959	0.279664	0.00757819	1.99047	0.297179	0.311337	0.000272368	0.0101805	0.00781833	0.0629167	0.0126125	0.000267781	0.000283575	0.00752464	0.00602856	0.000283575	9.10026
Yamakou03			1	4.02317	1.61361	0.0001582	0.181055	0.0211283	0.0443752	0.458698	5.03744	0.443009	9.17655	4.72081	1.2622	0.0022148	0.0210565	0.143225	0.237968	0.00021139	0.000243599	0.00589396	0.0296196	0.0049888	0.00469519	0.000148144	0.0242675	0.0323361	0.0270681	0.000237778	0.0791326	0.000228014	0.0173443	0.223714	0.000249744	0.980074	0.123968	0.269094	0.00518778	0.00279992	0.000243599	0.0593159	0.0105142	0.000249744	0.000237778	0.00469519	0.0341817	0.00784668	2.5872
			2	5.11509	2.5003	0.00315779	0.266013	0.0513994	0.0301577	0.611266	6.92376	0.475862	9.70112	5.11174	1.68043	0.000167079	0.05542	0.157619	0.232652	0.00727329	0.000303509	0.00494683	0.0288345	0.00601839	0.000264536	0.00308348	0.0218711	0.0309764	0.00314108	0.0089893	0.168585	0.000255905	0.0244628	0.290394	0.000264536	1.54446	0.303326	0.262806	0.000277423	0.00308348	0.00570596	0.0767024	0.000264536	0.000264536	0.000237812	0.000264536	0.0217686	0.00675386	3.08662
			3	14.4682	3.51072	0.011405	0.167944	0.014692	0.125266	0.504028	5.21889	0.516185	10.5021	4.66238	1.46728	0.000171762	0.0227929	0.865965	0.232853	0.00524964	0.0168478	0.000209586	0.00788045	0.00419971	0.000209586	0.000164239	0.2042	0.0277568	0.0105119	0.00764938	0.255568	0.000202934	0.00843505	0.329633	0.000209586	1.31085	0.166693	0.6711	0.000205086	0.00540345	0.00022315	0.0711717	0.00792237	0.000209586	0.000232504	0.00792237	0.0382218	0.000232504	2.90246
Yamakou04			1	3.98365	4.81034	0.0184219	0.29583	0.112626	4.32101	0.533482	5.30663	0.506567	12.5271	5.39391	1.03741	0.00226233	0.15539	0.341719	0.20549	0.0105257	0.0205477	0.000195837	1.53581	0.00436568	0.000195837	0.000164644	0.0931592	0.0268571	0.123588	0.0101184	0.141313	0.000190168	0.00252562	0.363702	0.000195837	1.23604	0.11331	0.458019	0.000216826	0.00464297	0.000180401	0.0985793	0.00955682	0.000195837	0.000215285	0.0111431	0.0325391	0.00609257	2.46461
			2	6.81122	2.826	0.000150049	0.273636	0.0227821	0.0343912	0.837189	8.60211	0.744441	14.0893	7.25532	0.967529	0.000150049	0.0367469	0.0839295	0.211278	0.00616356	0.00888572	0.000184172	0.0183436	0.000217794	0.000184172	0.00013891	0.0517696	0.0471153	0.00354115	0.0184023	0.248935	0.00017111	0.028513	0.6213	0.000184172	1.61377	0.326522	0.317527	0.000175519	0.00638986	0.000187463	0.0766634	0.000184172	0.000184172	0.000193708	0.0138866	0.000217794	0.00724469	3.99976
			3	4.78243	2.22029	0.0163616	0.301713	0.111126	0.0356668	0.463214	5.25135	0.671764	11.7154	7.6856	1.49959	0.00015657	0.0489752	0.0962041	0.264933	0.00562543	0.0145729	0.0127946	0.0202824	0.00750718	0.000224861	0.000140382	0.0282262	0.040176	0.00740578	0.0201385	0.139462	0.0118523	0.0162941	0.514093	0.000224861	1.51527	0.463444	0.259351	0.000216282	0.00395878	0.0035954	0.110884	0.000224861	0.000224861	0.000235538	0.026691	0.0169159	0.00666572	3.66067
Yamakou05			1	3.55743	2.59645	0.00984821	0.248361	0.0129269	0.0403102	0.533762	6.07915	0.573625	10.6566	5.69381	1.32575	0.000173079	0.0266715	0.0612146	0.208921	0.00357245	0.00704615	0.00999092	0.0170458	0.00539668	0.000211224	0.000150886	0.0443895	0.0452602	0.00901743	0.00606328	0.0683954	0.000229959	0.0120913	0.169121	0.00397102	1.40061	0.170215	0.344495	0.000219394	0.00283666	0.00804666	0.0261853	0.000211224	0.000211224	0.000209802	0.00994867	0.00537767	0.00593739	2.76032
			2	5.53053	2.1187	0.000147748	0.23087	0.00615231	0.0168284	0.593789	7.9567	0.570763	13.2395	4.93898	0.946456	0.000147748	0.0177593	0.080334	0.23367	0.00401735	0.0163393	0.00408705	0.00513055	0.000213689	0.00408705	0.000153485	0.0904759	0.031618	0.0365232	0.000198244	0.159784	0.000199804	0.00573699	0.390559	0.00821757	1.65156	0.184253	0.27649	0.000186109	0.00580173	0.000202721	0.0273308	0.00615231	0.000217396	0.000198244	0.0153047	0.0396179	0.00561029	4.27527
			3	3.98226	1.76712	0.000151879	0.0998789	0.0163619	0.0491176	0.394906	5.16544	0.449436	8.92009	3.65342	0.9721	0.000151879	0.0242247	0.0569973	0.158089	0.00711259	0.0103014	0.000192267	0.00361462	0.0035563	0.000192267	0.000143933	0.0268803	0.0353726	0.00935573	0.000181212	0.0862025	0.00018512	0.00426954	0.254918	0.000192267	0.956869	0.120183	0.209717	0.000198165	0.000143933	0.000181683	0.0188597	0.000192267	0.000192267	0.000181212	0.00630636	0.00715042	0.00340678	2.79904
Natsuhiko	9, Jun	22, Aug	1	8.88141	0.508127	0.00231953	0.214354	0.00996133	0.0489587	1.39523	4.88944	0.544113	4.04375	3.15575	1.3191	0.000165681	0.0400119	0.168695	0.237359	0.00419166	0.0238647	0.000234384	0.021118	0.00022296	0.000234384	0.000180558	0.0243696	0.0173136	0.0307007	0.00966886	0.223455	0.000237029	0.00600988	0.348175	0.000234384	2.26275	0.167446	0.196617	0.000224442	0.00252781	0.000218541	0.049854	0.000234384	0.000234384	0.000255115	0.000234384	0.010546	0.000255115	9.0356
			2	5.12783	0.361079	0.000165945	0.106648	0.0268621	0.0427474	1.5861	4.47987	0.374196	2.68964	2.20107	1.11848	0.000165945	0.029953	0.164076	0.317051	0.000243712	0.00656536	0.000235632	0.0347322	0.000243712	0.000235632	0.000150916	0.018839	0.0133917	0.0165613	0.00430738	0.0820694	0.000223869	0.0120868	0.262161	0.000235632	2.00599	0.160074	0.22458	0.000227428	0.00424074	0.000231992	0.0196676	0.000235632	0.000235632	0.000229116	0.00671552	0.00921232	0.00540714	6.03473
			3	4.49589	0.602431	0.0108614	0.160784	0.0236783	0.017846	0.972787	2.96377	0.318614	2.90934	1.82952	1.26561	0.000163575	0.0373115	0.112898	0.22483	0.0047355	0.0305939	0.000217832	0.00409524	0.00572712	0.000217832	0.000151114	0.0175052	0.0178951	0.0186476	0.000235178	0.0655441	0.000230718	0.0139822	0.430688	0.00409524	1.71366	0.123106	0.19167	0.000227443	0.000151114	0.00020869	0.0365483	0.000217832	0.000217832	0.00442135	0.0196049	0.0173028	0.00442135	7.06382
Kaminari			1	7.25097	0.244845	0.00801773	0.241826	0.00802368	0.0321386	1.86719	5.95042	0.570833	3.72464	4.29909	1.47575	0.00480387	0.0796529	0.258272	0.189492	0.015713	0.00590605	0.000276679	0.000276679	0.000276152	0.00520156	0.00017554	0.0396554	0.0208732	0.021702	0.00647367	0.0413039	0.0161113	0.0106609	0.353612	0.00520156	3.13261	0.30251	0.194689	0.000253363	0.00017554	0.000250257	0.0590964	0.0142766	0.000276679	0.000227946	0.00520156	0.0380537	0.00426259	10.3658
			2	5.59386	0.362666	0.000165194	0.124786	0.00635927	0.0313868	1.72622	5.57165	0.483242	3.65857	3.23435	1.55216	0.000165194	0.0423887	0.21626	0.231327	0.0101149	0.0514892	0.00523572	0.0170554	0.0040288	0.000224709	0.000161244	0.0342662	0.0266953	0.0290576	0.0128967	0.116544	0.000219887	0.00697199	0.249914	0.000224709	3.33756	0.333005	0.234489	0.000223864	0.000161244	0.00024636	0.0592748	0.00847153	0.000224709	0.000225861	0.00426947	0.00608606	0.00316205	10.788
			3	4.49609	0.557873	0.000169814	0.210747	0.0470846	0.0444912	1.25251	3.34526	0.273496	2.5192	2.47597	1.6375	0.000169814	0.0420629	0.225406	0.130058	0.00025312	0.00930314	0.00607543	0.000257433	0.00025312	0.000257433	0.000157858	0.0329562	0.00964543	0.0080322	0.000244792	0.143203	0.000228045	0.0177583	0.140937	0.000257433	2.07348	0.231356	0.208489	0.000231927	0.00372545	0.00942785	0.041056	0.000257433	0.000257433	0.000244792	0.0186382	0.0215911	0.000244792	4.27126
Nakayamkou			1	11.6704	0.445556	0.012956	0.229739	0.000225963	0.0584299	1.67649	6.269	0.542327	5.81648	5.41455	1.28235	0.000170698	0.0690132	0.180583	0.126585	0.0074811	0.0157834	0.000225963	0.00854141	0.000265287	0.000225963	0.000170958	0.0403237	0.0332178	0.0308281	0.000196928	0.189287	0.00019644	0.000205246	0.442234	0.000225963	2.26922	0.180986	0.196908	0.000233421	0.000170958	0.000205246	0.0773312	0.000225963	0.000225963	0.000196928	0.000225963	0.0407746	0.0046475	9.28299
			2	13.2343	0.34953	0.00017786	0.199158	0.0102713	0.0389336	2.03301	6.65443	0.745428	4.81594	5.11812	1.12345	0.00017786	0.094746	0.137263	0.290224	0.0123909	0.028595	0.00400154	0.000213986	0.000237829	0.00402294	0.000161145	0.0324637	0.0355186	0.0507612	0.00383916	0.108375	0.000216464	0.00555414	0.267177	0.000213986	2.89528	0.157792	0.193428	0.000214165	0.000161145	0.000196259	0.0429757	0.000213986	0.000213986	0.000204211	0.00704014	0.0203344	0.000204211	12.8133
			3	6.98798	0.411237	0.000167462	0.2387	0.0118707	0.0334254	1.72236	6.61993	0.625182	7.7767	4.63574	1.17736	0.000167462	0.0755924	0.0745199	0.223927	0.00469717	0.0140731	0.00587308	0.0167684	0.000199033	0.000207529	0.000155121	0.03704	0.0150883	0.0414134	0.0037029	0.133226	0.000177623	0.00543646	0.318373	0.00390155	2.60547	0.186247	0.165528	0.00022205	0.000155121	0.000192782	0.0217145	0.000207529	0.000207529	0.000196963	0.00790686	0.0292976	0.0047862	10.7935
YSG1			1	7.57703	0.74008	0.0112849	0.139988	0.0257745	0.077529	1.37482	4.44695	0.469384	3.20989	2.87623	1.6529	0.000183197	0.0993661	0.540224	0.197426	0.00901644	0.0374109	0.000201837	0.00664043	0.000211654	0.000201837	0.00314629	0.0933181	0.0426666	0.0357051	0.00774622	0.168982	0.000211882	0.00763158	0.412174	0.000201837	2.57511	0.176778	0.33194	0.00473991	0.00391612	0.00470412	0.0462675	0.000201837	0.000201837	0.000204926	0.0191139	0.0241285	0.000204926	11.0869
			2	10.9696	0.324923	0.00565031	0.218728	0.0113495	0.0370409	1.22112	4.37069	0.540607	3.44729	2.67313	1.25846	0.000149479	0.0796424	0.116925	0.230846	0.0130641	0.00786149	0.000195008	0.012032	0.00297879	0.000195008	0.000153849	0.0294049	0.0234234	0.0333936	0.00735725	0.0758753	0.000200457	0.00347755	0.440669	0.000195008	2.54773	0.196297	0.247082	0.000218145	0.000153849	0.000184976	0.041469	0.000195008	0.000195008	0.000195152	0.0103159	0.0242558	0.00366886	10.5001
			3	11.1063	0.334438	0.00889855	0.210875	0.0120056	0.031966	1.47723	5.13846	0.563393	3.60289	2.18593	1.27199	0.000156389	0.0669503	0.0995486	0.176006	0.00690846	0.020022	0.00431741	0.0043405	0.000208086	0.000230878	0.000144231	0.0831096	0.0319503	0.0327166	0.00614227	0.234661	0.000200545	0.00598334	0.402231	0.000230878	2.67056	0.226394	0.166014	0.000225892	0.00752888	0.000211425	0.0524377	0.000230878	0.000230878	0.000216277	0.0161845	0.0375804	0.000216277	14.1122
Yamakou01			1	6.09175	0.823634	0.00430792	0.115121	0.0305379	0.0210068	0.809507	3.57991	0.457043	2.74026	1.9399	1.06632	0.000152223	0.0158769	0.152675	0.201498	0.00446058	0.00980214	0.00575839	0.0188373	0.00332171	0.000306297	0.00295783	0.000237265	0.0159225	0.0122996	0.0127418	0.133721	0.000275695	0.00487514	0.287328	0.000306297	1.96652	0.181314	0.242336	0.000290402	0.000157332	0.000259316	0.0236316	0.00866822	0.000306297	0.000269382	0.0175202	0.00787719	0.0153009	10.9944
			2	17.0033	0.30177	0.00659085	0.392718	0.000308833	0.053718	2.48474	10.1262	1.17739	5.52044	4.05173	1.15208	0.000173901	0.0239462	0.205911	0.225615	0.0159198	0.0129644	0.000308833	0.0175726	0.000306739	0.000308833	0.000178805	0.0260728	0.0264503	0.0562396	0.00869405	0.204203	0.000289956	0.00991996	0.534462	0.000308833	4.70767	0.315762	0.388836	0.000330743	0.00336153	0.000342067	0.0583111	0.000308833	0.000308833	0.00030721	0.0115503	0.0364406	0.00577555	22.2348
			3	7.84198	0.828752	0.00336869	0.175831	0.0059473	0.0613711	1.31294	4.43617	0.631502	2.25899	2.27076	1.23783	0.000179186	0.044223	0.138965	0.258298	0.000315846	0.0126773	0.000316346	0.0285344	0.000315846	0.000316346	0.00321979	0.0194561	0.0204272	0.0341349	0.0100212	0.128765	0.000299634	0.0266253	0.398503	0.000316346	2.86841	0.167287	0.214528	0.00813873	0.000171265	0.00413712	0.0465241	0.000316346	0.000316346	0.000265111	0.00746576	0.042197	0.000265111	11.7361
Yamakou02			1	4.9598	0.479883	0.0087984	0.205505	0.0132282	0.035261	0.892995	3.70823	0.462865	2.78486	1.63904	1.5423	0.000168552	0.0156922	0.252358	0.167935	0.000282287	0.0182162	0.0105714	0.000279666	0.000282287	0.000279666	0.000180346	0.0332816	0.028047	0.0216252	0.000305726	0.0955395	0.000257486	0.0205706	0.430064	0.000279666	2.32541	0.258032	0.231496	0.000327665	0.000180346	0.000309799	0.063091	0.000279666	0.000279666	0.000305726	0.000279666	0.0549894	0.000305726	8.23771
			2	17.6599	1.85071	0.00439651	0.190301	0.0169123	0.159597	0.742005	3.31099	0.459679	3.56733	2.98997	1.33481	0.000186293	0.0168222	1.18463	0.151367	0.000260722	0.0346934	0.000275444	0.00900702	0.000260722	0.00517835	0.000163068	0.214418	0.0301049	0.00881164	0.00773647	0.377283	0.000293367	0.0210666	0.4456	0.000275444	1.84755	0.177618	0.740842	0.000262041	0.000163068	0.0161067	0.0769391	0.0129183	0.000275444	0.000273373	0.00782261	0.043332	0.0116184	3.77372
			3	5.5227	0.613362	0.0024206	0.220251	0.0313704	0.0361706	0.560108	2.94207	0.519914	2.16863	1.37734	1.56505	0.0001729	0.0180853	0.155263	0.219238	0.0115809	0.000249358	0.000289662	0.00544564	0.0057598	0.000289662	0.00573701	0.0260417	0.00902536	0.0172381	0.0140077	0.0968395	0.000284957	0.00705683	0.322243	0.000289662	1.71561	0.211057	0.210494	0.0110958	0.000151773	0.000249358	0.0792279	0.000289662	0.000289662	0.000269898	0.000289662	0.0174326	0.000269898	6.60183
Yamakou03			1	5.54864	0.330057	0.00447969	0.155409	0.0272755	0.0270839	1.17447	4.77376	0.53094	3.98765	2.335	1.56678	0.000158293	0.0466648	0.111718	0.322913	0.00898501	0.0226138	0.000221034	0.0315194	0.000211412	0.000221034	0.000153501	0.0337414	0.0233007	0.0165416	0.00858135	0.130309	0.000212247	0.0127772	0.524556	0.000221034	2.06389	0.211042	0.255011	0.000223884	0.00290118	0.000207087	0.0110146	0.000221034	0.000221034	0.00022702	0.0109412	0.027103	0.00022702	9.49452
			2	7.36026	0.437837	0.00693868	0.193248	0.0106058	0.0512908	1.8339	6.38632	0.589393	4.31498	4.14351	1.53425	0.00016288	0.0580992	0.121368	0.243939	0.000228102	0.0162003	0.00418886	0.0105613	0.00645529	0.000222811	0.000155461	0.0324818	0.0340581	0.0301979	0.000211367	0.165944	0.000227739	0.00868119	0.437797	0.000222811	2.97569	0.300561	0.312845	0.0002409	0.000155461	0.000227853	0.0792427	0.000222811	0.000222811	0.00397371	0.000222811	0.0216697	0.000211367	10.7891
			3	8.1441	0.541876	0.0124862	0.195782	0.0224742	0.0438087	1.24252	4.90138	0.618306	3.69582	3.12844	1.59138	0.000164509	0.0414398	0.0826635	0.250284	0.000207792	0.0101969	0.00685795	0.00586643	0.00388571	0.000206565	0.000148569	0.0190545	0.0273907	0.0359616	0.00534601	0.107967	0.000209573	0.0140552	0.232395	0.000206565	2.25728	0.197727	0.220051	0.000217391	0.00209482	0.000211995	0.0335792	0.000206565	0.000206565	0.00427681	0.000206565	0.0454234	0.00022749	8.44241
Yamakou04			1	8.20201	0.143025	0.0106896	0.180763	0.0182708	0.0365492	1.2457	4.88785	0.437906	2.66189	2.23905	1.27321	0.000150347	0.0178612	0.0802087	0.215576	0.000208685	0.0103539	0.00424063	0.00424063	0.000208685	0.000225566	0.000145332	0.0257727	0.0207178	0.0164178	0.0173833	0.149062	0.000229479	0.0041066	0.330829	0.000225566	2.53504	0.218261	0.174337	0.000241097	0.000145332	0.000218436	0.0237901	0.000225566	0.000225566	0.000228728	0.0128347	0.0118742	0.000228728	10.5876
			2	10.2098	0.419336	0.0154759	0.169195	0.0296207	0.0376915	1.44819	5.83829	0.604012	3.06162	3.37045	1.1835	0.000141591	0.0127432	0.084871	0.189161	0.00021548	0.0121454	0.000240819	0.0251174	0.00021548	0.000240819	0.000156502	0.0123039	0.013437	0.015575	0.000220211	0.14153	0.000218981	0.0110497	0.320053	0.000240819	3.16486	0.195305	0.25921	0.00422339	0.000156502	0.000233117	0.0378814	0.000240819	0.00339554	0.000220211	0.000240819	0.00405103	0.000220211	12.7678
			3	9.02754	0.198446	0.01867	0.19344	0.0225084	0.0152837	1.2356	5.64465	0.601252	3.51704	3.05438	1.14909	0.000151174	0.0575217	0.0933426	0.213678	0.000203236	0.00741957	0.00539442	0.0099151	0.0076823	0.000189944	0.000154464	0.0306479	0.0180653	0.0222679	0.00292567	0.123231	0.000225053	0.00748702	0.312556	0.000189944	2.94653	0.201138	0.220256	0.000216235	0.00364535	0.00638532	0.0899114	0.000189944	0.000189944	0.000207495	0.0071799	0.0376799	0.0038594	12.1565
Yamakou05			1	6.69631	0.686206	0.00942708	0.145156	0.0163258	0.0346433	0.654985	3.17576	0.446581	2.44638	1.89446	1.46734	0.000165678	0.0442858	0.118456	0.186246	0.0127498	0.00386899	0.00023059	0.00650264	0.000224075	0.00023059	0.000155311	0.0127498	0.0165015	0.029938	0.00635235	0.0803505	0.0115377	0.0096827	0.259187	0.00023059	2.08	0.229928	0.16381	0.000232029	0.0036498	0.000204708	0.0554136	0.00023059	0.00871631	0.000225261	0.00023059	0.0340817	0.000225261	5.23693
			2	4.33616	0.634158	0.0114574	0.175628	0.0131621	0.0487801	0.458104	3.07468	0.267423	2.62561	1.36616	1.70019	0.000172551	0.0304552	0.131363	0.192681	0.0107823	0.0303075	0.00653141	0.011296	0.000207353	0.000198523	0.000158078	0.0413876	0.0122856	0.00571143	0.00696056	0.0836743	0.000191344	0.00906672	0.208203	0.000198523	1.52166	0.213728	0.0759333	0.000207323	0.000158078	0.000212834	0.0443735	0.000198523	0.000198523	0.000210926	0.000198523	0.0167126	0.0054208	3.79498
			3	7.05773	0.590786	0.00623837	0.151892	0.0044697	0.0297763	0.779488	3.64144	0.563394	3.07809	2.11721	1.58832	0.000164601	0.0547956	0.109116	0.123798	0.00635702	0.0123471	0.00670455	0.00023775	0.000270512	0.00023775	0.000161199	0.000270512	0.0140734	0.0140734	0.00766245	0.0696327	0.000213867	0.0149607	0.388914	0.0044697	2.13568	0.227317	0.107965	0.00423214	0.00920448	0.000225311	0.0424433	0.00023775	0.00023775	0.00382106	0.00023775	0.000270512	0.000203248	5.89433
Natsuhiko	9, Jun	18, Sep	1	5.12102	1.38242	0.000157921	0.28594	0.0457387	0.0540562	0.662946	5.47618	0.518365	11.0877	4.82421	0.592676	0.000157921	0.029847	0.149789	0.292561	0.0099336	0.0440682	0.00729319	0.0321161	0.0111984	0.000260471	0.000156536	0.0199989	0.0435387	0.0195032	0.00521634	0.074567	0.000243285	0.00417698	0.422771	0.000260471	1.10688	0.111894	0.231436	0.000270739	0.000156536	0.000221004	0.0864777	0.000260471	0.000260471	0.000222921	0.000260471	0.0338322	0.0042132	1.77506
			2	5.64698	1.18799	0.000194047	0.233501	0.0276746	0.0774828	0.869387	5.86369	0.618386	6.66664	4.59908	1.10048	0.000194047	0.0272053	0.205263	0.276849	0.00965789	0.0100594	0.00462473	0.000245996	0.0105266	0.000245996	0.000173922	0.0498224	0.0202585	0.0599798	0.000232959	0.160602	0.000223649	0.00322359	0.629066	0.000245996	1.44015	0.162094	0.228207	0.00413587	0.000173922	0.000228624	0.069266	0.00929866	0.000245996	0.000232959	0.0327175	0.0218452	0.000232959	4.88455
			3	35.1225	3.55662	0.00308424	0.287128	0.0241046	0.413245	0.810831	3.84406	0.637822	7.50504	4.00952	1.25954	0.00308424	0.0364822	2.15951	0.211239	0.000278064	0.0872324	0.00689051	0.00808356	0.0105664	0.000243481	0.000187885	0.462281	0.0408222	0.0503172	0.000237507	0.615025	0.000260505	0.000254842	0.476823	0.000243481	1.36249	0.0945464	1.45784	0.000317541	0.000187885	0.00963303	0.0663182	0.0126367	0.000243481	0.000237507	0.00460179	0.0171565	0.00553392	3.28499
Kaminari			1	9.35522	0.957608	0.00396685	0.323797	0.0110394	0.0455684	1.20358	9.07941	0.84787	12.9296	11.2872	1.21734	0.000168087	0.0639739	0.211814	0.1598	0.00924513	0.0120259	0.00442519	0.0122634	0.00409925	0.000235383	0.000155608	0.0830317	0.0136991	0.00795052	0.000183678	0.208052	0.000210748	0.00588681	0.302058	0.000235383	2.54157	0.22517	0.242676	0.000225251	0.000155608	0.000210243	0.090249	0.000235383	0.000235383	0.000183678	0.000235383	0.012385	0.000183678	5.33921
			2	8.87128	1.30082	0.00016	0.245511	0.000218646	0.07536	1.40591	8.15183	0.741752	10.0398	8.92951	1.14203	0.00016	0.015072	0.458497	0.279587	0.00468207	0.012682	0.000218646	0.00929246	0.000198393	0.000218646	0.000159472	0.114215	0.037264	0.034224	0.00502329	0.263358	0.00019844	0.0146961	0.325841	0.000218646	2.67237	0.239011	0.405684	0.00021147	0.000159472	0.00416095	0.041484	0.000218646	0.000218646	0.00607518	0.025997	0.0348973	0.000214671	5.88991
			3	6.72288	1.12327	0.00313495	0.187977	0.00026588	0.0438396	1.11092	6.30599	0.636348	10.114	7.943	1.01023	0.00016587	0.022857	0.232392	0.294865	0.0089955	0.0150072	0.00026588	0.0189306	0.0202994	0.00026588	0.000168376	0.0479522	0.00864185	0.00549031	0.000251978	0.222219	0.000237479	0.00712894	0.157397	0.00026588	2.67761	0.151784	0.267046	0.00471734	0.000168376	0.000214082	0.05997	0.00026588	0.00026588	0.000251978	0.00499854	0.0282478	0.000251978	7.33534
Nakayamkou			1	5.1477	1.70097	0.00562036	0.142078	0.00599119	0.0298507	0.52467	5.22003	0.451641	7.3759	4.89904	1.1401	0.000169799	0.0301394	0.066564	0.233777	0.00670696	0.00615922	0.000211703	0.00599119	0.000236995	0.000211703	0.000143953	0.0405498	0.0371182	0.0282377	0.00724415	0.207441	0.000212639	0.0124058	0.372272	0.000211703	1.12192	0.0799388	0.258109	0.000196159	0.000143953	0.000218412	0.0439389	0.000211703	0.000211703	0.000204637	0.00601236	0.0326342	0.000204637	3.46327
			2	5.21293	0.658556	0.00376774	0.172552	0.000231128	0.0386832	0.869532	4.42002	0.511348	4.85705	3.72963	1.22298	0.00300142	0.0858119	0.0930613	0.284862	0.0107655	0.0092077	0.000231128	0.0285444	0.000253306	0.00873665	0.00016862	0.0590202	0.0227661	0.0235165	0.0163232	0.158927	0.000261383	0.000216652	0.465652	0.00434521	1.36261	0.124726	0.243559	0.000250752	0.00016862	0.00407305	0.0481787	0.000231128	0.000231128	0.000230229	0.0109093	0.0168195	0.000230229	5.26603
			3	6.95959	1.64623	0.00245735	0.238715	0.0211835	0.0117602	1.00282	7.22596	0.549457	10.0543	6.36124	1.0902	0.000175525	0.0216773	0.0997531	0.229309	0.00824284	0.00807231	0.00411415	0.00719976	0.0050809	0.000218838	0.000162464	0.0293733	0.0475848	0.0325423	0.0116541	0.284789	0.000220046	0.00294303	0.810175	0.000218838	2.14574	0.206096	0.261481	0.00458537	0.000162464	0.000210217	0.108029	0.000218838	0.000218838	0.000223259	0.0270046	0.0196694	0.000223259	8.13382
YSG1			1	8.33458	0.965439	0.0061524	0.26908	0.0120631	0.0355183	1.2129	8.31406	1.06281	10.7623	6.42074	1.09792	0.000162332	0.049138	0.0817345	0.346087	0.0077423	0.000244212	0.00438658	0.00438658	0.00330807	0.000233329	0.000166839	0.0265584	0.0262167	0.0486348	0.0174489	0.362616	0.000219168	0.00576341	0.630153	0.000233329	2.33914	0.141936	0.36527	0.000230569	0.00233575	0.000244212	0.038993	0.000233329	0.000233329	0.000262784	0.00881982	0.0367876	0.00993325	11.3115
			2	7.74194	0.663536	0.00671321	0.259831	0.0140524	0.0193832	1.03888	7.80462	0.839348	9.82916	6.95925	0.899507	0.000157587	0.0517673	0.0601786	0.325081	0.00364586	0.011005	0.000227754	0.00860911	0.00366536	0.000227754	0.000142199	0.0388957	0.0263958	0.0322108	0.00479704	0.327561	0.000205647	0.000193409	0.53758	0.00530667	1.90504	0.144496	0.326016	0.000203649	0.000142199	0.000193409	0.0358152	0.000227754	0.000227754	0.000203264	0.0139841	0.0352109	0.00382137	7.07529
			3	11.3872	0.884214	0.00225171	0.256317	0.0340198	0.0390028	0.954342	7.73919	0.712191	10.7529	6.8797	1.07125	0.000160836	0.0451307	0.0741679	0.33561	0.00384946	0.0104323	0.00377328	0.0152336	0.00579467	0.000200706	0.000157369	0.0429788	0.0565983	0.029047	0.000181646	0.267456	0.00731608	0.0106955	0.502007	0.000200706	2.15165	0.135977	0.276212	0.00437206	0.00517743	0.00018797	0.0485892	0.000200706	0.000200706	0.000181646	0.00282996	0.0194316	0.000181646	9.85408
Yamakou01			1	23.6923	3.2572	0.000185974	0.245918	0.0300184	0.239943	1.02092	5.08439	0.490265	5.68914	4.07432	1.17204	0.000185974	0.0275427	1.67785	0.217916	0.00942291	0.0766909	0.000269949	0.0063708	0.000249283	0.000269949	0.00544618	0.208351	0.0140968	0.061018	0.000253126	0.533767	0.00029857	0.0135536	0.412963	0.000269949	1.79826	0.1423	0.995368	0.00526434	0.000192445	0.000260146	0.0544933	0.00758557	0.000269949	0.000253126	0.0102041	0.0200922	0.00592315	6.29074
			2	6.98619	1.6978	0.000162361	0.224436	0.0101554	0.0377653	0.851583	5.25951	0.893314	3.38758	3.5289	1.28002	0.000162361	0.0202302	0.129024	0.198807	0.0176381	0.0137026	0.0123975	0.0275646	0.0107773	0.000263776	0.000166353	0.0285012	0.0100826	0.040152	0.0061492	0.239298	0.0002437	0.00683925	0.221749	0.000263776	1.70232	0.146635	0.273822	0.000245026	0.000166353	0.000240819	0.0638918	0.000263776	0.000263776	0.000260559	0.000263776	0.0189817	0.000260559	8.25659
			3	3.85434	2.09338	0.0106974	0.16747	0.0408355	0.0385679	0.641188	5.15107	0.372004	5.62669	3.78267	1.27041	0.000150245	0.0553652	0.124975	0.362976	0.0104105	0.0120831	0.00478733	0.012623	0.00935402	0.000204587	0.000144848	0.0322439	0.0228372	0.0242796	0.000218069	0.189895	0.00020889	0.0120196	0.335292	0.00671045	1.15647	0.105701	0.310334	0.000210868	0.00272314	0.000211613	0.0607021	0.000204587	0.000204587	0.000218069	0.0159578	0.0229779	0.000218069	3.09186
Yamakou02			1	3.86802	1.65252	0.00322952	0.168496	0.00874228	0.0473777	0.771593	4.8465	0.687767	5.82929	4.39559	1.47007	0.000171783	0.0121622	0.104752	0.168919	0.000270285	0.0169562	0.000264117	0.022582	0.00508136	0.000264117	0.000161954	0.000270285	0.0138629	0.0187587	0.000252118	0.133118	0.000277408	0.00789246	0.253446	0.000264117	1.55774	0.14859	0.285599	0.00645302	0.00306093	0.000278886	0.0320828	0.0111986	0.000264117	0.000252118	0.0116212	0.0204876	0.00352965	3.1178
			2	3.40144	1.26997	0.00449978	0.112556	0.016659	0.0317528	0.473233	3.3958	0.48528	4.45975	3.71777	1.30268	0.000159003	0.0174108	0.103886	0.157994	0.000260064	0.015567	0.000271319	0.0373606	0.00488921	0.000271319	0.00291152	0.028399	0.034758	0.000159003	0.000218919	0.120931	0.000265851	0.0111059	0.298242	0.000271319	0.918878	0.113806	0.1819	0.00566207	0.000154868	0.000234797	0.0333663	0.000271319	0.000271319	0.000218919	0.000271319	0.0172683	0.00411568	1.84454
			3	4.23816	1.75357	0.00218767	0.158878	0.00514804	0.0416439	0.654408	7.18859	0.720303	9.48067	5.77991	0.964419	0.000156262	0.0181264	0.0927035	0.286512	0.0144742	0.0140068	0.0051208	0.00762673	0.000241639	0.006401	0.000155909	0.0437125	0.0430971	0.0111259	0.00424412	0.0937337	0.000203079	0.0256751	0.391117	0.000272383	1.6246	0.161534	0.333651	0.00513226	0.000155909	0.00930507	0.0322347	0.000272383	0.000272383	0.000226958	0.0051208	0.00913397	0.00426681	3.9325
Yamakou03			1	3.39717	1.10404	0.00715821	0.184957	0.00712677	0.0410121	0.423497	2.80292	0.472842	3.6609	2.21769	1.61063	0.000151336	0.0186295	0.103797	0.310784	0.000252398	0.000238738	0.000247457	0.0175942	0.000252398	0.0046522	0.000152553	0.028319	0.00637126	0.0150882	0.000238368	0.0913187	0.000223919	0.0158522	0.348435	0.000247457	0.937379	0.106047	0.223446	0.000219116	0.00425623	0.000238738	0.0755931	0.000247457	0.000247457	0.000238368	0.0046522	0.000252398	0.0101306	4.1102
			2	5.02585	1.66674	0.000159882	0.218121	0.0126182	0.0220158	0.697497	5.19064	0.659854	8.14069	5.92164	1.52798	0.000159882	0.0329358	0.11137	0.285285	0.00383972	0.0146363	0.000219447	0.0281332	0.000206437	0.000219447	0.000149109	0.0235751	0.0220158	0.0265884	0.0036665	0.189527	0.000204612	0.0097575	0.31942	0.000219447	1.32756	0.173638	0.199181	0.00359829	0.00421979	0.00389065	0.0392643	0.00412561	0.00623231	0.00733301	0.0114113	0.0127165	0.00922477	4.11186
			3	6.85026	1.20435	0.00396565	0.27068	0.0430657	0.0359429	1.13894	6.91489	0.916099	7.57903	6.72574	1.79211	0.000168036	0.0487137	0.112396	0.218728	0.000262109	0.000255128	0.00025303	0.00475697	0.00610715	0.00025303	0.000167555	0.0226987	0.0199291	0.0335568	0.000223055	0.178288	0.000254959	0.00722012	0.292907	0.00025303	1.87642	0.19303	0.228966	0.000258031	0.000167555	0.000255128	0.0273642	0.00025303	0.00025303	0.000223055	0.00475697	0.00744391	0.000223055	5.63884
Yamakou04			1	6.48123	1.44736	0.0253365	0.239369	0.00863444	0.0330441	0.789665	6.2727	0.684208	9.38976	6.10926	1.11765	0.000161585	0.0167563	0.0829334	0.364338	0.00772817	0.000189919	0.000227822	0.0118467	0.00384364	0.000227822	0.000144107	0.0582679	0.0237691	0.0514971	0.000207529	0.175839	0.000197687	0.0171307	0.813236	0.000227822	2.18291	0.111122	0.219296	0.000234621	0.000144107	0.000189919	0.0613346	0.000227822	0.000227822	0.000207529	0.0097052	0.0203835	0.000207529	9.5037
			2	11.344	0.64921	0.00538723	0.283489	0.00819266	0.0427876	1.24308	10.4688	1.00587	14.5198	12.2118	1.44236	0.000163249	0.0356863	0.114889	0.333158	0.000178868	0.0108679	0.000215596	0.00812798	0.000178868	0.000215596	0.000148148	0.0415511	0.0426897	0.0380371	0.00899663	0.258851	0.000193802	0.00546241	0.627328	0.000215596	2.72878	0.186841	0.293482	0.00274704	0.00208889	0.000189667	0.0502084	0.000215596	0.000215596	0.000188214	0.0285665	0.0339313	0.00353842	9.04296
			3	12.4186	0.543536	0.0117795	0.249156	0.0113486	0.044383	1.09156	8.08543	0.858029	7.83914	6.79468	1.17349	0.000155403	0.000155403	0.1187	0.234384	0.0049181	0.0060698	0.00435417	0.0242259	0.000211077	0.000231605	0.00016723	0.0632177	0.030288	0.0443364	0.000192972	0.18288	0.00020879	0.00604843	0.755066	0.000231605	2.61172	0.124281	0.257733	0.000222193	0.00016723	0.000213725	0.11147	0.0109086	0.000231605	0.000192972	0.0168145	0.025076	0.000192972	13.6691
Yamakou05			1	6.29935	1.75067	0.00640603	0.172655	0.0245497	0.0457888	0.737237	7.12375	0.6302	9.41799	6.35896	1.68418	0.000169025	0.0292243	0.135426	0.208094	0.000198295	0.00405405	0.000225433	0.000225433	0.00462027	0.000225433	0.000157015	0.0282372	0.0265538	0.0216859	0.00635565	0.136946	0.000212314	0.0162806	0.380428	0.00423815	1.82988	0.196954	0.291181	0.000226321	0.000157015	0.0002145	0.0292088	0.000225433	0.000225433	0.000193181	0.0354607	0.0140988	0.0181397	3.1266
			2	6.44524	1.69107	0.00229166	0.232033	0.018225	0.029055	1.02834	7.01784	0.795345	9.05159	6.21212	1.74784	0.00016369	0.0416592	0.0950562	0.324057	0.0104855	0.00022057	0.000226116	0.00866026	0.00416759	0.000226116	0.000148017	0.0390157	0.0250446	0.0248809	0.00438705	0.139148	0.0147284	0.00022057	0.423232	0.000226116	2.42766	0.207866	0.275394	0.000211229	0.000148017	0.00022057	0.050654	0.00425099	0.000226116	0.000224977	0.000226116	0.0168477	0.00422957	5.25198
			3	4.63208	1.84746	0.000146458	0.219811	0.0168871	0.0333924	0.470778	4.30924	0.606415	6.18212	3.3603	1.5495	0.000146458	0.0463832	0.0753279	0.161038	0.00411352	0.00581157	0.000223374	0.0275643	0.000218804	0.000223374	0.000149401	0.0228431	0.0118338	0.0194935	0.000217737	0.178239	0.000212988	0.0038471	0.351071	0.000223374	1.46857	0.157731	0.16953	0.00885204	0.00209161	0.000204633	0.0436733	0.000223374	0.000223374	0.000217737	0.000223374	0.0166072	0.00820868	4.85424
Natsuhiko	4, Jul	18, Sep	1	5.75248	1.73179	0.00776913	0.125112	0.00027965	0.0296804	0.551658	2.90139	0.321795	4.67458	3.28902	1.01902	0.000164252	0.0273973	0.159756	0.202059	0.0045381	0.0150426	0.00659974	0.0292234	0.00564849	0.00027965	0.000161975	0.0182972	0.0249663	0.0187247	0.000256095	0.0503227	0.000237801	0.00750806	0.196394	0.00027965	1.14556	0.104663	0.15737	0.000258231	0.000161975	0.00497013	0.0355565	0.00027965	0.00525742	0.000256095	0.00027965	0.0355324	0.0132913	2.78317
			2	6.28836	0.834718	0.0168518	0.177101	0.025511	0.0488387	0.741299	2.23116	0.259072	2.92894	1.68078	1.45938	0.000197328	0.0102808	0.128455	0.278088	0.000249227	0.0172565	0.000256134	0.0218739	0.0047104	0.000256134	0.000162602	0.0438142	0.0327959	0.000197328	0.00721252	0.072049	0.000224311	0.0126871	0.338152	0.000256134	1.35213	0.230532	0.16571	0.00611383	0.000162602	0.000243049	0.0331223	0.000256134	0.000256134	0.000253962	0.0157267	0.0272156	0.000253962	2.06341
			3	4.59853	0.65026	0.00634522	0.0889776	0.0167288	0.0341872	0.406283	1.3109	0.181072	1.64488	1.24255	1.56558	0.00016742	0.0184497	0.143955	0.185989	0.00581047	0.0203547	0.000272013	0.0465142	0.000249377	0.000272013	0.000177964	0.0201746	0.0217981	0.0103131	0.00931425	0.0557623	0.000235832	0.0112737	0.154289	0.000272013	0.92678	0.0271713	0.165094	0.000249775	0.000177964	0.000238345	0.0284289	0.000272013	0.000272013	0.000246409	0.00511384	0.0225187	0.00463248	1.24635
Kaminari			1	6.34483	0.795143	0.000162779	0.138427	0.000252928	0.0534241	0.79504	3.25993	0.396443	5.00786	4.25068	1.42197	0.000162779	0.0365602	0.241204	0.110267	0.000223739	0.000236211	0.000252928	0.0384703	0.00315472	0.000252928	0.00397177	0.0237834	0.0224309	0.0115899	0.00680011	0.0896509	0.00024057	0.00784221	0.157557	0.000252928	1.56454	0.150608	0.158517	0.000225058	0.000170462	0.00444077	0.0297796	0.000252928	0.000252928	0.000240286	0.000252928	0.0425327	0.00680011	3.20054
			2	17.6861	2.3273	0.00952785	0.299128	0.057959	0.162397	1.00562	3.42152	0.429304	4.70516	4.18143	1.59529	0.000201861	0.0408365	1.32751	0.200643	0.00532487	0.0169786	0.000285935	0.00674806	0.000283238	0.00537557	0.00019314	0.282473	0.0114657	0.0114859	0.00800993	0.312697	0.000280473	0.0153013	0.28845	0.000285935	1.81165	0.308822	0.881402	0.000239423	0.00019314	0.000294256	0.000283238	0.000285935	0.000285935	0.00028204	0.000285935	0.00812893	0.00028204	2.78575
			3	8.67274	0.994468	0.00498617	0.171509	0.0182145	0.0368413	0.853541	3.11157	0.376304	3.07872	3.18119	1.78366	0.00017619	0.0200856	0.204527	0.152969	0.00528272	0.0271707	0.000239981	0.0296376	0.00738685	0.000239981	0.002835	0.0342257	0.0326656	0.011699	0.00777528	0.0802689	0.000217344	0.00336058	0.160854	0.000239981	1.72758	0.193603	0.141564	0.000230245	0.000150798	0.000238339	0.022362	0.00794337	0.000239981	0.000206241	0.000239981	0.0084613	0.000206241	3.34695
Nakayamkou			1	5.03288	1.09212	0.00476776	0.132367	0.0141013	0.0320602	0.35306	2.13264	0.30615	3.07197	1.77569	1.13181	0.000168472	0.0152467	0.108554	0.143516	0.000221239	0.00607023	0.000229663	0.0129989	0.00646018	0.00431767	0.000155611	0.036792	0.0328184	0.000168472	0.00443882	0.029334	0.000222682	0.0101671	0.210619	0.000229663	0.889835	0.0581498	0.146405	0.00643123	0.000155611	0.000214496	0.029469	0.000229663	0.000229663	0.000188886	0.0305223	0.000221239	0.00534547	1.40731
			2	6.76841	1.05599	0.00959878	0.139848	0.012299	0.0236469	0.435344	2.33906	0.307227	3.04537	1.75862	1.19347	0.000155572	0.0176574	0.131567	0.156403	0.000235117	0.00431418	0.000229032	0.00432871	0.00552525	0.000229032	0.000157094	0.049163	0.0214845	0.0184664	0.0248529	0.0689759	0.000244642	0.000228264	0.206974	0.000229032	1.16252	0.140063	0.253357	0.000241301	0.00295337	0.000228264	0.0637402	0.000229032	0.000229032	0.00021555	0.000229032	0.0122496	0.00021555	2.51321
			3	8.16615	0.89414	0.0102779	0.181672	0.000214486	0.0316664	0.637949	2.26721	0.287954	2.97876	2.31557	1.66271	0.000166578	0.0657816	0.188871	0.145883	0.000219862	0.000203	0.000214486	0.00707805	0.000219862	0.000214486	0.000161954	0.0277686	0.0332489	0.0229544	0.000208255	0.0524803	0.0118866	0.00671931	0.390432	0.000214486	1.22614	0.12653	0.209838	0.000202229	0.00304473	0.000203	0.033507	0.000214486	0.000214486	0.000208255	0.00810759	0.0313524	0.00485235	3.38377
YSG1			1	4.85351	1.58911	0.0138369	0.130331	0.0245441	0.0204485	0.381415	2.8732	0.457022	5.82348	3.00392	1.40543	0.000153402	0.0255875	0.123633	0.0955874	0.0036672	0.0038438	0.000207473	0.017739	0.00549109	0.000207473	0.00309246	0.023051	0.0342701	0.00214764	0.00911685	0.0595705	0.000177336	0.0106727	0.0941635	0.000207473	0.906849	0.0865467	0.19214	0.000235732	0.00465514	0.000204457	0.0682991	0.000207473	0.000207473	0.000214514	0.00989647	0.00271644	0.00403286	1.17771
			2	6.47043	1.00207	0.0262391	0.103803	0.0108756	0.0524781	0.588332	3.21394	0.397697	5.15376	3.34688	1.24576	0.000172512	0.0746632	0.107766	0.140461	0.00396501	0.00756447	0.00520333	0.000223319	0.00495101	0.000223319	0.00015989	0.0289089	0.0229441	0.0155606	0.00864764	0.0900815	0.000247255	0.00648711	0.281662	0.000223319	1.08763	0.126533	0.163301	0.000241569	0.00599588	0.000229226	0.0358949	0.000223319	0.000223319	0.00022817	0.0041984	0.0209159	0.00022817	3.15874
			3	9.80105	1.38429	0.0214645	0.141092	0.043304	0.044669	0.488298	3.85568	0.689185	7.11543	5.08196	1.53896	0.0001673	0.0474796	0.111275	0.244221	0.000204215	0.00835714	0.00773202	0.0145447	0.00673909	0.000235732	0.0001602	0.000204215	0.0318538	0.0246265	0.00712875	0.114831	0.000182123	0.00250182	0.361685	0.000235732	1.07777	0.100428	0.196991	0.003538	0.0113261	0.000177434	0.0608356	0.000235732	0.000235732	0.000188094	0.00556328	0.0330011	0.000188094	3.06432
Yamakou01			1	4.30119	1.54954	0.000169558	0.240532	0.0504063	0.0288078	0.617265	3.23251	0.46102	4.23938	2.69906	1.54823	0.000169558	0.0338776	0.0639567	0.190887	0.0271707	0.0254516	0.000262123	0.0223853	0.000238339	0.000262123	0.00278201	0.000238339	0.0297913	0.016091	0.00725708	0.0684239	0.000232769	0.00356727	0.301737	0.000262123	1.30089	0.222689	0.215743	0.00493684	0.000147979	0.00354197	0.0748385	0.000262123	0.000262123	0.000259182	0.000262123	0.00676883	0.00362854	3.68628
			2	7.34536	1.42912	0.000166481	0.285794	0.0125378	0.0562871	0.779114	4.62845	0.656987	6.03672	4.89357	1.24245	0.000166481	0.0268866	0.110029	0.191028	0.00025229	0.00909331	0.000260661	0.0123293	0.00025229	0.000260661	0.00308323	0.0466736	0.0276858	0.0269033	0.0112803	0.101261	0.0177854	0.000240564	0.313419	0.000260661	1.58065	0.198104	0.271204	0.000249035	0.000164002	0.000240564	0.0755859	0.00740277	0.000260661	0.00561637	0.000260661	0.0323687	0.00442646	5.44507
			3	3.77855	0.86903	0.000169299	0.173869	0.0213143	0.0323192	0.540625	3.42276	0.38702	4.57532	3.57472	1.30506	0.000169299	0.0136625	0.118747	0.172074	0.00716051	0.0103479	0.00497776	0.000264774	0.000252131	0.000264774	0.000169808	0.0202965	0.0378384	0.00914216	0.00441636	0.0430125	0.000226567	0.0115166	0.184812	0.00373332	1.13396	0.135546	0.227724	0.000248818	0.000169808	0.000243481	0.0179517	0.000264774	0.000264774	0.000234913	0.0275895	0.0407443	0.00664803	2.12778
Yamakou02			1	6.65759	0.757304	0.0131939	0.225786	0.000267201	0.0573177	0.69959	2.54885	0.449016	2.44107	2.53066	1.64778	0.000154495	0.0194046	0.147265	0.150886	0.00368974	0.0192452	0.00502338	0.000267201	0.0049548	0.000267201	0.000148783	0.0142846	0.0220928	0.0161293	0.0112825	0.068725	0.00023204	0.0137916	0.228263	0.000267201	1.38386	0.233003	0.204841	0.000231798	0.00419568	0.000242383	0.0362913	0.000267201	0.000267201	0.000234077	0.00756179	0.0237461	0.000234077	3.12665
			2	7.3702	1.28262	0.00573561	0.226077	0.0342909	0.0681881	0.549971	3.52938	0.553793	5.08792	3.75799	1.51534	0.00488909	0.0146845	0.128612	0.301835	0.000291562	0.0156611	0.000259977	0.00488756	0.000291562	0.00980112	0.000168076	0.0526561	0.0410822	0.0172068	0.00544943	0.0676541	0.000307579	0.000254239	0.391364	0.000259977	1.57295	0.158696	0.248906	0.000310916	0.000168076	0.000254239	0.0526561	0.000259977	0.000259977	0.000289863	0.00857923	0.0151904	0.000289863	4.25043
			3	6.66568	1.01281	0.0191892	0.385874	0.100536	0.0425958	0.908664	3.30955	0.585971	3.44173	3.7163	1.73056	0.000175725	0.0441949	0.159655	0.191508	0.0145502	0.00734388	0.0054753	0.0137174	0.00726231	0.00029124	0.000172061	0.048279	0.0242149	0.0426134	0.000238016	0.123411	0.000261253	0.00359491	0.694113	0.00029124	1.77814	0.430207	0.227662	0.000283246	0.000172061	0.00482744	0.132614	0.0223089	0.00029124	0.000238016	0.00029124	0.0388943	0.0044747	4.00462
Yamakou03			1	4.3021	1.42934	0.013173	0.310641	0.0848649	0.0237739	0.463868	3.0704	0.455146	5.85866	3.73796	1.73473	0.000173786	0.0867714	0.101769	0.178352	0.00977874	0.0208875	0.00544125	0.00882744	0.00389492	0.00023353	0.000141719	0.0327753	0.0388412	0.00245038	0.0076704	0.0570498	0.000200357	0.00479052	0.416301	0.00023353	0.918013	0.249168	0.307955	0.000185254	0.000141719	0.000202988	0.10941	0.0121669	0.00023353	0.000203459	0.00660891	0.02165	0.00565616	1.6659
			2	8.55658	1.09852	0.00578488	0.425802	0.0586617	0.0779042	0.743672	3.53207	0.524943	5.69366	4.19618	1.38203	0.000174243	0.0485965	0.17197	0.146137	0.000252717	0.0140409	0.0151997	0.00755977	0.000252717	0.00026713	0.000160614	0.0143796	0.0356153	0.0190274	0.00410669	0.0943009	0.000232553	0.00880632	0.618549	0.00026713	1.28176	0.315591	0.172372	0.000246652	0.000160614	0.000205276	0.145464	0.00026713	0.00026713	0.000218441	0.00026713	0.0323983	0.000218441	3.55689
			3	7.40526	2.32817	0.0185623	0.161611	0.0232705	0.032897	0.437539	3.68598	0.613835	7.69841	3.97652	1.47107	0.000177629	0.0398067	0.154755	0.202486	0.0121811	0.00977185	0.0111192	0.0155528	0.000234252	0.000234582	0.000152679	0.0312493	0.0486527	0.0160222	0.00681698	0.105434	0.000220682	0.0107863	0.269835	0.000234582	0.920728	0.144797	0.154574	0.000225933	0.000152679	0.000207031	0.0400572	0.000234582	0.000234582	0.000240883	0.00778812	0.0122045	0.000240883	2.5183
Yamakou04			1	9.52233	2.3461	0.00597373	0.166008	0.0107212	0.05035	0.6639	3.99441	0.488735	4.29892	3.38347	1.55436	0.000158035	0.0195016	0.107617	0.146671	0.000201515	0.00317969	0.00528129	0.000226665	0.00382879	0.000226665	0.000161587	0.014368	0.0187746	0.0044724	0.000201499	0.102422	0.0086005	0.00317969	0.177454	0.000226665	1.53942	0.170621	0.131196	0.00466924	0.000161587	0.00423958	0.0306505	0.0042613	0.000226665	0.000201499	0.000226665	0.0315976	0.000201499	4.56964
			2	7.70335	2.02548	0.00811741	0.199583	0.00398086	0.0398849	0.4707	3.40995	0.507685	5.77202	3.7869	1.61944	0.000171253	0.012981	0.0984493	0.206958	0.00472148	0.0159737	0.000211748	0.00499725	0.0047466	0.000211748	0.000147822	0.0166759	0.0325724	0.0195229	0.000218517	0.0529686	0.000221651	0.00429008	0.278517	0.000211748	1.3108	0.178312	0.161637	0.000227739	0.000147822	0.000228196	0.0147923	0.000211748	0.000211748	0.000218517	0.0152458	0.0262444	0.000218517	2.5136
			3	7.05884	1.63938	0.0304827	0.136304	0.00849548	0.0256865	0.351171	3.57043	0.384442	4.84855	3.13448	1.58116	0.000168879	0.0280846	0.0880372	0.239098	0.00860267	0.0263304	0.000198957	0.000198957	0.00574188	0.000198957	0.00344925	0.0492219	0.0248759	0.0112136	0.00403468	0.0888059	0.000191891	0.000213374	0.251121	0.000198957	1.06719	0.17055	0.136771	0.0002217	0.000148036	0.000213374	0.0259906	0.000198957	0.000198957	0.000214611	0.000198957	0.0289326	0.00403468	2.75342
Yamakou05			1	6.63917	1.13907	0.00299239	0.571531	0.16012	0.0356222	0.562401	3.47126	0.659706	4.76084	4.05991	1.66017	0.00299239	0.0773247	0.0948656	0.146625	0.00362815	0.0399704	0.000220187	0.0177691	0.00362815	0.00310463	0.000146195	0.0277515	0.0317862	0.0196416	0.0166591	0.0909016	0.000222499	0.00400127	0.577146	0.000220187	1.42606	0.649455	0.112769	0.000223174	0.0096927	0.000211707	0.20391	0.0177911	0.000220187	0.000206688	0.000220187	0.0128143	0.00781282	2.78046
			2	6.90784	0.765576	0.00853981	0.262728	0.0762699	0.0530431	0.580087	2.5746	0.387308	3.23537	2.19993	1.45895	0.000150349	0.037076	0.0801947	0.179925	0.00399134	0.00021523	0.0114317	0.0270543	0.000212305	0.000219419	0.000160679	0.025052	0.0142831	0.00998316	0.000215815	0.0941169	0.000229048	0.00303474	0.24759	0.000219419	1.30881	0.356549	0.146064	0.000242213	0.00761617	0.00021523	0.0837969	0.00412507	0.000219419	0.000215815	0.000219419	0.014182	0.000215815	3.27661
			3	6.50195	1.07292	0.00579808	0.0999252	0.0112973	0.0261987	0.392551	3.28809	0.419012	4.17122	2.787	1.95803	0.000153388	0.0246955	0.114854	0.134093	0.00390804	0.00022118	0.0101056	0.0125128	0.000207874	0.000238339	0.00214566	0.0169002	0.0170414	0.01675	0.000217014	0.0304687	0.000201191	0.00022118	0.18401	0.000238339	1.23803	0.16949	0.108073	0.00414471	0.000153261	0.00022118	0.0286659	0.000238339	0.000238339	0.000217014	0.000238339	0.0286451	0.0062934	1.71828
[truncated: 221 more columns]
