# Supplementary material for: Metabolite Profiling and Association Analysis of Leaf Tipburn in Heat-Tolerant Bunching Onion Varieties
Source: Plants (Basel). 2025 Jan 11;14(2):187. doi: 10.3390/plants14020187 (PMC11768682; doi:10.3390/plants14020187)
Supplement: Supplementary file 1 [file plants-14-00187-s001.zip › LT_Table S3.xlsx]

## Sheet: Sheet1
Table S3 Results of ANOVA for leaf tipburn rates under different varieties and growth conditions.
Factor	Source of Variation	df	Sum of Squares	Mean Square	F-value	p-value
Variety	Between groups	5	0.51	0.01	0.499	0.776
	Residuals (Error)	146	2.981	0.02	-	-
Growth condition	Between groups	8	0.245	0.031	1.572	0.138
	Residuals (Error)	143	2.787	0.019	-	-
