# Supplementary material for: Metabolite Profiling and Association Analysis of Leaf Tipburn in Heat-Tolerant Bunching Onion Varieties
Source: Plants (Basel). 2025 Jan 11;14(2):187. doi: 10.3390/plants14020187 (PMC11768682; doi:10.3390/plants14020187)
Supplement: Supplementary file 1 [file plants-14-00187-s001.zip › LT_Table S4.xlsx]

## Sheet: Sheet1
Table S4. Meteorological Data for the Cultivation Site from May 7 to September 18, 2019.
data	Temperature (°C)			Humidity (%)		Sunshine Duration (h)	Solar Radiationz (MJ/M2)	z: This data was observed at Fukuoka Station (Station No. 47807), located at 130°23' E, 33°35' N, with an altitude of 2.5 meters.
	Average	Maximum	Minimum	Average	Minimum
2019-05-07	15	22.3	8.8	47	15	13	38.58
2019-05-08	15.3	24.8	5.3	45	13	10.4	21.86
2019-05-09	17.3	24.5	12.8	61	32	6.4	13.67
2019-05-10	18.1	27.7	9.8	61	30	10.1	26.5
2019-05-11	20.8	30.4	11.9	54	15	12.6	25.64
2019-05-12	21.1	30.8	13.3	52	20	11.3	10.92
2019-05-13	21	28.4	13.4	61	32	10.5	7.04
2019-05-14	20.4	27.7	15.3	70	43	6.3	9.99
2019-05-15	20.1	27.2	13.2	67	42	11.6	22.52
2019-05-16	21.5	28.7	15.2	64	39	9.9	24.1
2019-05-17	22	28.6	16	60	35	10.4	18.04
2019-05-18	20.3	21.8	18.3	68	54	0	0.57
2019-05-19	21.5	26.1	18.3	68	50	3.2	0.69
2019-05-20	20.4	24.6	15.2	82	62	0.4	7.2
2019-05-21	17.7	24.9	11.9	64	28	12.1	33.42
2019-05-22	18.8	28.3	10.2	54	14	12.4	34.97
2019-05-23	20.2	30.1	10.2	48	20	13.1	27.85
2019-05-24	22.4	31.9	12.9	52	27	12.8	26.69
2019-05-25	23.7	33.8	14	46	14	12.3	20.15
2019-05-26	23.6	32.2	16.4	52	30	8.6	18.24
2019-05-27	21.8	26.7	18.7	74	56	0.7	0.02
2019-05-28	20	24.5	15.4	78	54	3.8	7.42
2019-05-29	19.4	28.6	12.5	58	19	8.4	17.82
2019-05-30	20.8	29	11.9	55	26	11.8	16.16
2019-05-31	19.9	24.3	16.4	67	45	1.3	0
2019-06-01	21.3	29	15	64	28	10	17.72
2019-06-02	21.6	26.8	18.5	74	56	1.7	1.62
2019-06-03	23.3	29.5	17.2	69	48	11.3	12
2019-06-04	23.2	29.2	20.4	76	53	2.2	5.63
2019-06-05	25.2	33	19	66	40	12.1	21.76
2019-06-06	24.9	33.5	16.8	63	26	11.2	16.16
2019-06-07	22.6	28.3	19.1	88	68	0.9	3.15
2019-06-08	20.6	24	18	77	62	3.4	4.37
2019-06-09	21.2	28.7	15.6	72	41	10.8	5.43
2019-06-10	21.3	27	17.6	68	46	10.4	24.03
2019-06-11	20.8	26.4	16.9	66	46	12.2	31.19
2019-06-12	21.1	27	16.6	69	45	9.4	15.99
2019-06-13	22.6	29.5	14.8	65	36	13.4	28.07
2019-06-14	21.1	26.2	18.4	83	53	0.3	0.04
2019-06-15	19.4	20.4	18.4	92	80	0	2.33
2019-06-16	20.4	25.2	17.1	75	50	8.8	12.3
2019-06-17	21.8	29.2	15.2	72	45	10.9	23.53
2019-06-18	21.1	26.5	16.8	75	55	2.9	0.73
2019-06-19	23.4	29.8	17	70	47	10.9	20.13
2019-06-20	25.3	33.2	18.2	68	44	11.1	17.89
2019-06-21	24.7	30.5	19.9	71	49	7.4	13.96
2019-06-22	22.8	28.6	18.9	74	56	6.6	3.97
2019-06-23	21.5	27.3	17.5	63	44	13.5	30.24
2019-06-24	21.9	28.2	16.7	67	45	9.7	32.23
2019-06-25	23.9	31.9	16.2	65	26	11.3	30.74
2019-06-26	23.9	25.8	22.6	82	70	0	0.02
2019-06-27	25.8	29.7	23.8	86	72	0.6	7.58
2019-06-28	25.1	30	22.5	86	66	1.6	1.42
2019-06-29	24.4	28.3	22.3	92	67	1.3	2.45
2019-06-30	24.5	26.1	23	90	78	0	0.74
2019-07-01	23.9	28.7	21.4	88	67	0.5	0.54
2019-07-02	23.4	27.3	20.9	86	65	0.7	0.13
2019-07-03	22.4	24.2	21	90	77	0	0
2019-07-04	25.5	31.9	21.4	74	44	10.3	16.69
2019-07-05	24.9	30.4	19.8	77	59	1.6	1.57
2019-07-06	25.3	33.1	21.8	78	50	6.9	16.61
2019-07-07	25	31.4	21.2	73	50	8.3	6.73
2019-07-08	24.5	30.5	20.4	78	58	2.1	8.19
2019-07-09	24.3	31.6	21.7	84	56	2.9	1.73
2019-07-10	23.5	26.9	21.7	93	74	0.4	0.51
2019-07-11	26	29.4	23.2	81	66	3.7	4.22
2019-07-12	24.3	28.4	22.4	75	56	2.8	15.67
2019-07-13	21	23	19.7	95	80	0	0
2019-07-14	22.5	25.1	20.4	92	77	0	0.39
2019-07-15	25.2	31.6	19.9	77	50	7.8	21.39
2019-07-16	25.9	32.8	20.4	76	53	7.9	23.51
2019-07-17	26.4	32.1	22.2	79	57	3.5	3.82
2019-07-18	24.8	27.5	22.6	93	82	0	0
2019-07-19	24.7	27.1	22.5	92	82	0	0
2019-07-20	26.4	28.3	24.7	88	78	0	0
2019-07-21	25.3	27.1	23.9	96	88	0.1	0.75
2019-07-22	25.3	28.7	23.3	96	85	0.1	3.52
2019-07-23	26.4	31.3	24.3	88	63	1.5	5.65
2019-07-24	27.4	32.4	23.7	82	61	2.8	5.07
2019-07-25	28.5	34.7	23.8	76	51	9.4	10.59
2019-07-26	28.7	33.8	25.5	76	53	6.8	22.49
2019-07-27	28.4	34.9	24.4	78	54	8.3	8.83
2019-07-28	28.6	34.7	24.5	78	53	9.2	19.73
2019-07-29	28.6	34.5	26	82	59	4.5	N.D
2019-07-30	29.2	36.1	24.7	79	52	8.3	N.D
2019-07-31	29.8	36.2	24.8	75	52	12	N.D
2019-08-01	30	36.1	25.6	74	53	8.9	23.3
2019-08-02	30.3	36.6	25.2	73	52	11.9	22.9
2019-08-03	30.1	36.4	25.2	70	55	11.9	17.04
2019-08-04	29.6	36.1	24.9	71	49	9.1	29.17
2019-08-05	30	37.5	24.3	73	47	9.3	8.68
2019-08-06	26.6	28.9	24.9	88	71	0	0.56
2019-08-07	29	33.3	26.6	78	62	5.5	14.32
2019-08-08	28.9	33.8	25.5	73	53	6.6	18.15
2019-08-09	28.4	33.6	24.2	73	54	7.9	6.03
2019-08-10	28.9	34	25.3	70	50	10.6	16.8
2019-08-11	29.1	34.7	23.9	70	47	11	23.09
2019-08-12	30.2	35.7	25.9	70	50	12.5	25.88
2019-08-13	31	37.7	25.2	72	48	8.7	20.52
2019-08-14	29.2	38	25.9	79	43	4.6	11.19
2019-08-15	27	29.3	25.8	90	73	0	0
2019-08-16	28	31.7	24.9	79	62	1.8	8.11
2019-08-17	28	34.3	22.9	77	50	9.4	18.3
2019-08-18	26.4	29.3	24	83	67	0	0.61
2019-08-19	25.7	28.4	24.2	91	76	0.2	0.05
2019-08-20	26	28.9	24.1	95	81	0.1	0.08
2019-08-21	27.4	31.9	25.4	91	67	1.2	10.94
2019-08-22	27	31.2	24.5	89	68	1.9	5.29
2019-08-23	27	33.4	23.7	83	53	2.7	9.35
2019-08-24	24.2	28.7	21.1	88	68	0.5	0
2019-08-25	22.7	26.4	19.2	88	76	0	0.02
2019-08-26	24.3	30	20.5	83	59	5.7	0
2019-08-27	23.9	25.8	22.5	95	83	0	0
2019-08-28	24.7	26.9	23.8	97	90	0	0.03
2019-08-29	24.1	28.3	22.3	95	69	0.5	1.74
2019-08-30	24.8	30.9	21.2	84	53	2.5	1.97
2019-08-31	23.6	30.5	18.4	79	54	7.3	10.92
2019-09-01	21.7	23.7	20	94	84	0	0.01
2019-09-02	24.6	27.5	22.1	94	82	0.2	1
2019-09-03	27.4	33.6	24.2	83	57	5.2	15.69
2019-09-04	28	32.9	25.5	78	57	5.2	7.12
2019-09-05	27.7	32.8	23.7	78	59	7.5	14.61
2019-09-06	29.2	34	25.2	68	51	9	7.75
2019-09-07	28.8	31.6	27.5	75	66	1.4	0.36
2019-09-08	29.1	33	26.7	75	59	8.1	18.56
2019-09-09	29	33.5	26.8	77	57	5.4	22.8
2019-09-10	29.3	35.2	26.1	79	55	3.4	12.34
2019-09-11	28.8	34.9	25.4	76	49	6.3	17.98
2019-09-12	27	32.6	23	73	52	3.9	5.8
2019-09-13	25.8	32	22.2	72	48	4.3	11.98
2019-09-14	26.6	33.1	22.1	75	51	11.4	19.47
2019-09-15	26.7	33.5	21.8	75	48	7.6	18.47
2019-09-16	26	30.5	22.2	65	45	10.2	23.72
2019-09-17	25.5	31.1	20.6	69	49	9.7	17.31
2019-09-18	24.7	30.8	20.8	64	39	10.9	26.9
