# Supplementary material for: Metabolite Profiling and Association Analysis of Leaf Tipburn in Heat-Tolerant Bunching Onion Varieties
Source: Plants (Basel). 2025 Jan 11;14(2):187. doi: 10.3390/plants14020187 (PMC11768682; doi:10.3390/plants14020187)
Supplement: Supplementary file 1 [file plants-14-00187-s001.zip › LT_Table S5.xlsx]

## Sheet: Sheet1
Table S5. Table S1 Setting parameters of LC-QqQ-MS analysis for bunching onions
Gradient condition for LC-QqQ-MS analysis.
Time(min)	Flow（mL/min）	A solution (%)	B (%)
0	0.24	99.9	0.1
0.25	0.24	99.9	0.1
0.4	0.24	91	9
0.8	0.24	83	17
1.9	0.24	0.1	99.9
2.1	0.24	0.1	99.9
2.11	0.24	99.9	0.1
2.7	stop
LC column: ACQUITY UPLC HSS T3 Column, 100 Å, 1.8 µm, 1 mm X 50 mm (Waters)
Column oven temprature at 30ºC
Mobile phase A: 0.1% V/V formic acid in distilled water
Mobile phase B: 0.1% V/V formic acid in acetonitrile
Mass spectrometry parameters
	polarity Positive	polarity Negative
Interface voltage（kV）	4	3
Interface temperature（℃）	300	300
DL temperature（℃）	250	250
Heat block temperature（℃）	400	400
Nebulizer gas flow（L/min）	3	3
Drying gas flow（L/min）	10	10
Heating gas flow（L/min）	10	10
Dwell time（sec）	0.005	0.005
Injection volume（uL）	1	1
